# Supplementary material for: Setting Australian research priorities for child mental health clinical trials: A Delphi study
Source: Aust N Z J Psychiatry. 2025 Jun 24;59(8):740–53. doi: 10.1177/00048674251345318 (PMC12280242; doi:10.1177/00048674251345318)
Supplement: sj-xlsx-3-anp-10.1177_00048674251345318 – Supplemental material for Setting Australian research priorities for child mental health clinical trials: A Delphi study [file sj-xlsx-3-anp-10.1177_00048674251345318.xlsx]

## Sheet: All Items R1-3
Section	Item No.	Question - Research Topic	Research Topic - Item	Round 1 _Prof Panel % (High + Very High)	Round 1_Lived Experience Panel % (High + Very High)	Round 1 Outcome	Round 2_Prof Panel % (High + Very High)	Round 2_Lived Experience Panel % (High + Very High)	Round 2 Outcome	Round 3_Prof Panel % (High + Very High)	Round 3_Lived Experience Panel % (High + Very High)	Round 3 Outcome
Section 1	Q1_1	Q1. Child age and developmental stage - what age is a priority for future clinical trials to focus on, and to what extent?	Child Age - Infant (0-1 years)	48.7179	29.6296	Rejected
Section 1	Q1_2	Q1. Child age and developmental stage - what age is a priority for future clinical trials to focus on, and to what extent?	Child - Age Toddler (1-2.9 years)	66.6667	55.5556	Rejected
Section 1	Q1_3	Q1. Child age and developmental stage - what age is a priority for future clinical trials to focus on, and to what extent?	Child Age - Preschool (3-4.9 years)	82.0513	74.0741	Re-rate	82.3529	84.6154	Endorsed
Section 1	Q1_4	Q1. Child age and developmental stage - what age is a priority for future clinical trials to focus on, and to what extent?	Child Age - Early primary school (5 - 8.9 years)	84.6154	88.8889	Endorsed
Section 1	Q1_5	Q1. Child age and developmental stage - what age is a priority for future clinical trials to focus on, and to what extent?	Child Age - Later primary school (9 - 12 years)	89.7436	88.8889	Endorsed
Section 1	Q2_1	Q2. Child gender - what gender is a priority for future clinical trials to focus on, and to what extent? - Boy	Child Gender - Boy	69.2308	76.5	Rejected
Section 1	Q2_2	Q2. Child gender - what gender is a priority for future clinical trials to focus on, and to what extent? - Girl	Child Gender - Girl	74.359	92.5926	Re-rate	68.5714	88.4615	Rejected
Section 1	Q2_3	Q2. Child gender - what gender is a priority for future clinical trials to focus on, and to what extent? - Gender diverse (trans or non-binary) children	Child Gender - Gender diverse (trans or non-binary)	79.4872	92.5926	Re-rate	82.8571	96.1538	Endorsed
Section 1	Q3_1	Q3. Priority populations - to what extend are each of the following priority groups a priority for future clinical trials to focus on to improve child mental health? Culturally and linguistically diverse (CALD) is a broad term used to describe communities with diverse languages, ethnic backgrounds, nationalities, traditions, societal structures and religions (ECCV, 2012). - Aboriginal and/or Torr…	Priority populations - Aboriginal and/or Torres Strait Islander peoples	87.1795	85.1852	Endorsed
Section 1	Q3_2	Q3. Priority populations - to what extend are each of the following priority groups a priority for future clinical trials to focus on to improve child mental health?	Priority populations - Culturally and Linguistically Diverse	76.9231	85.1852	Re-rate	82.8571	88.4615	Endorsed
Section 1	Q3_3	Q3. Priority populations - to what extend are each of the following priority groups a priority for future clinical trials to focus on to improve child mental health?	Priority populations - Rural or regional areas	84.6154	81.4815	Endorsed
Section 1	Q3_4	Q3. Priority populations - to what extend are each of the following priority groups a priority for future clinical trials to focus on to improve child mental health?	Priority populations - LGBTQIA+	79.4872	88.8889	Re-rate	80	76.9231	Rejected
Section 1	Q3_5	Q3. Priority populations - to what extend are each of the following priority groups a priority for future clinical trials to focus on to improve child mental health?	Priority populations - (NEW) Mental health problems in children with neurodevelopmental disorders	N/A	N/A	NEW	88.5714	96.1538	Endorsed
Section 1	Q4_1	Q4. Spectrum of intervention - what part of the spectrum of intervention should be prioritised for future clinical trials?	Spectrum of intervention - Promotion	48.7179	74.0741	Rejected
Section 1	Q4_2	Q4. Spectrum of intervention - what part of the spectrum of intervention should be prioritised for future clinical trials?	Spectrum of intervention - Prevention	84.6154	77.7778	Re-rate	85.7143	88.4615	Endorsed
Section 1	Q4_3	Q4. Spectrum of intervention - what part of the spectrum of intervention should be prioritised for future clinical trials?	Spectrum of intervention - Assessment	56.4103	88.8889	Rejected
Section 1	Q4_4	Q4. Spectrum of intervention - what part of the spectrum of intervention should be prioritised for future clinical trials?	Spectrum of intervention - Treatment	82.0513	81.4815	Endorsed
Section 1	Q5_1	Q5. Intervention participants - who is a priority for interventions to be delivered to improve child mental health, and to what extent?	Intervention participants - Children	82.0513	96.2963	Endorsed
Section 1	Q5_2	Q5. Intervention participants - who is a priority for interventions to be delivered to improve child mental health, and to what extent?	Intervention participants - Parents and caregivers	92.3077	100	Endorsed
Section 1	Q5_3	Q5. Intervention participants - who is a priority for interventions to be delivered to improve child mental health, and to what extent?	Intervention participants - Families (including kin and other non-primary-caregivers)	61.5385	81.4815	Rejected
Section 1	Q5_4	Q5. Intervention participants - who is a priority for interventions to be delivered to improve child mental health, and to what extent?	Intervention participants - Educators	69.2308	96.2963	Rejected
Section 1	Q5_5	Q5. Intervention participants - who is a priority for interventions to be delivered to improve child mental health, and to what extent?	Intervention participants - Health professionals	74.359	74.0741	Re-rate	48.5714	80.7692	Rejected
Section 1	Q5_6	Q5. Intervention participants - who is a priority for interventions to be delivered to improve child mental health, and to what extent?	Intervention participants - Other adults in the community (e.g. coaches, music teachers, religious leaders, non-related adults)	30.7692	59.2593	Rejected
Section 1	Q6_1	Q6. Type of Mental Health Problem - what types of mental health problems should be prioritised for future clinical trials?	Anxiety disorders	82.0513	88.8889	Endorsed
Section 1	Q6_2	Q6. Type of Mental Health Problem - what types of mental health problems should be prioritised for future clinical trials?	Attention Deficit/Hyperactivity Disorder (ADHD)	74.359	74.0741	Re-rate	64.7059	76.9231	Rejected
Section 1	Q6_3	Q6. Type of Mental Health Problem - what types of mental health problems should be prioritised for future clinical trials?	Autism spectrum disorder	66.6667	85.1852	Rejected
Section 1	Q6_4	Q6. Type of Mental Health Problem - what types of mental health problems should be prioritised for future clinical trials?	Communication disorders (speech or language disorders)	51.2821	70.3704	Rejected
Section 1	Q6_5	Q6. Type of Mental Health Problem - what types of mental health problems should be prioritised for future clinical trials?	Disruptive, impulse-control and conduct disorders	66.6667	92.5926	Rejected
Section 1	Q6_6	Q6. Type of Mental Health Problem - what types of mental health problems should be prioritised for future clinical trials?	Dissociative disorders	33.3333	66.6667	Rejected
Section 1	Q6_7	Q6. Type of Mental Health Problem - what types of mental health problems should be prioritised for future clinical trials?	Elimination disorders	15.3846	48.1481	Rejected
Section 1	Q6_8	Q6. Type of Mental Health Problem - what types of mental health problems should be prioritised for future clinical trials?	Excessive crying disorders	23.0769	33.3333	Rejected
Section 1	Q6_9	Q6. Type of Mental Health Problem - what types of mental health problems should be prioritised for future clinical trials?	Feeding and eating disorders	41.0256	85.1852	Rejected
Section 1	Q6_10	Q6. Type of Mental Health Problem - what types of mental health problems should be prioritised for future clinical trials?	Intellectual Disabilities	43.5897	81.4815	Rejected
Section 1	Q6_11	Q6. Type of Mental Health Problem - what types of mental health problems should be prioritised for future clinical trials?	Mood disorders (Bipolar, Depression)	71.7949	85.1852	Re-rate	65.7143	84.6154	Rejected
Section 1	Q6_12	Q6. Type of Mental Health Problem - what types of mental health problems should be prioritised for future clinical trials?	Motor disorders (e.g. developmental coordination disorder or Tourette's)	28.2051	59.2593	Rejected
Section 1	Q6_13	Q6. Type of Mental Health Problem - what types of mental health problems should be prioritised for future clinical trials?	Obsessive-compulsive disorders (OCD)	38.4615	70.3704	Rejected
Section 1	Q6_14	Q6. Type of Mental Health Problem - what types of mental health problems should be prioritised for future clinical trials?	Schizophrenia Spectrum & Other Psychotic Disorders	25.641	74.0741	Rejected
Section 1	Q6_15	Q6. Type of Mental Health Problem - what types of mental health problems should be prioritised for future clinical trials?	Self-harm	61.5385	92.5926	Rejected
Section 1	Q6_16	Q6. Type of Mental Health Problem - what types of mental health problems should be prioritised for future clinical trials?	Sleep-wake or sleep disorders	58.9744	51.8519	Rejected
Section 1	Q6_17	Q6. Type of Mental Health Problem - what types of mental health problems should be prioritised for future clinical trials?	Somatic symptom related disorders	25.641	44.4444	Rejected
Section 1	Q6_18	Q6. Type of Mental Health Problem - what types of mental health problems should be prioritised for future clinical trials?	Specific learning disorder	33.3333	62.963	Rejected
Section 1	Q6_19	Q6. Type of Mental Health Problem - what types of mental health problems should be prioritised for future clinical trials?	Substance-related and additive disorders (including vaping)	38.4615	74.0741	Rejected
Section 1	Q6_20	Q6. Type of Mental Health Problem - what types of mental health problems should be prioritised for future clinical trials?	Trauma-and stressor-related disorders (e.g. PTSD)	69.2308	92.5926	Rejected
Section 2	Q6_21	Q6. Type of Mental Health Problem - what types of mental health problems should be prioritised for future clinical trials?	(NEW) Co-occurring mental health problems	N/A	N/A	NEW	80	92.3077	Endorsed
Section 3	Q6_22	Q6. Type of Mental Health Problem - what types of mental health problems should be prioritised for future clinical trials?	(NEW) Other neurodevelopmental disorders associated with prenatal alcohol exposure	N/A	N/A	NEW	48.5714	76.9231	Rejected
Section 1	Q7_1	Q7. Other aspects of trial design - what other aspects of clinical trials should be prioritised?	Trials that prioritise the voice of lived experience (children and parents/caregivers)	69.2308	100	Rejected
Section 1	Q7_2	Q7. Other aspects of trial design - what other aspects of clinical trials should be prioritised?	Co-designing interventions with the population groups where the intervention will be trialed and implemented	74.359	88.8889	Re-rate	74.2857	92.3077	Rejected
Section 1	Q7_3	Q7. Other aspects of trial design - what other aspects of clinical trials should be prioritised?	Real-world effectiveness trials - Evaluation of interventions in settings that reflect real-world practice	92.3077	92.5926	Endorsed
Section 1	Q7_4	Q7. Other aspects of trial design - what other aspects of clinical trials should be prioritised?	Larger multi-centre trials	56.4103	59.2593	Rejected
Section 1	Q7_5	Q7. Other aspects of trial design - what other aspects of clinical trials should be prioritised?	Testing effects of implementation strategies (such as uptake) in practice.	71.7949	81.4815	Re-rate	74.2857	80.7692	Rejected
Section 1	Q7_6	Q7. Other aspects of trial design - what other aspects of clinical trials should be prioritised?	Trials that evaluate integration and collaboration between sectors and disciplines, e.g. between the education and health service system.	74.359	88.8889	Re-rate	74.2857	88.4615	Rejected
Section 1	Q7_7	Q7. Other aspects of trial design - what other aspects of clinical trials should be prioritised?	Other aspects of trial design - (NEW) Culturally tailored interventions	N/A	N/A	NEW	65.7143	84.6154	Rejected
Section 1	Q7_8	Q7. Other aspects of trial design - what other aspects of clinical trials should be prioritised?	Other aspects of trial design - (NEW) Consistent outcome measures for a range of domains, e.g. psychological distress, sleep, parent-child relationship, quality of life	N/A	N/A	NEW	60	92.3077	Rejected
Section 1	Q7_9	Q7. Other aspects of trial design - what other aspects of clinical trials should be prioritised?	Other aspects of trial design - (NEW) Consideration of people's past experience of trauma	N/A	N/A	NEW	74.2857	80.7692	Re-rate (new item R2)	80.6452	88	Endorsed
Section 2	Q8_1	Q8. Reducing stigma related to child mental health problems in the following participants - What groups of people should trials focus on to reduce mental health stigma?	Reducing stigma - Parents/caregivers	82.0513	81.4815	Endorsed				65.5172	92	Rejected
Section 2	Q8_2	Q8. Reducing stigma related to child mental health problems in the following participants - What groups of people should trials focus on to reduce mental health stigma?	Reducing stigma - Families (including kin and other non-primary caregivers)	53.8462	85.1852	Rejected
Section 2	Q8_3	Q8. Reducing stigma related to child mental health problems in the following participants - What groups of people should trials focus on to reduce mental health stigma?	Reducing stigma - Educators	79.4872	85.1852	Re-rate	80	92.3077	Endorsed
Section 2	Q8_4	Q8. Reducing stigma related to child mental health problems in the following participants - What groups of people should trials focus on to reduce mental health stigma?	Reducing stigma - Health professionals	53.8462	85.1852	Rejected
Section 2	Q8_5	Q8. Reducing stigma related to child mental health problems in the following participants - What groups of people should trials focus on to reduce mental health stigma?	Reducing stigma - Other adults in the community (e.g. coaches, music teachers, religious leaders, non-related adults)	46.1538	81.4815	Rejected
Section 2	Q8_6	Q8. Reducing stigma related to child mental health problems in the following participants - What groups of people should trials focus on to reduce mental health stigma?	Reducing stigma - Children (towards other children)	64.1026	85.1852	Rejected
Section 2	Q9_1	Q9. Improving mental health literacy (MHL) for supporting children in the following participants	MHL - Parents/caregivers	94.8718	96.2963	Endorsed
Section 2	Q9_2	Q9. Improving mental health literacy (MHL) for supporting children in the following participants	MHL - Families (including kin and other non-primary caregivers)	76.9231	88.8889	Re-rate	71.4286	92.3077	Rejected
Section 2	Q9_3	Q9. Improving mental health literacy (MHL) for supporting children in the following participants	MHL - Educators	94.8718	92.5926	Endorsed
Section 2	Q9_4	Q9. Improving mental health literacy (MHL) for supporting children in the following participants	MHL - Health professionals	66.6667	77.7778	Rejected
Section 2	Q9_5	Q9. Improving mental health literacy (MHL) for supporting children in the following participants	MHL - Other adults in the community (e.g. coaches, music teachers, religious leaders, non-related adults)	38.4615	55.5556	Rejected
Section 2	Q9_6	Q9. Improving mental health literacy (MHL) for supporting children in the following participants	MHL - Children	61.5385	77.7778	Rejected
Section 2	Q10	Q10. Consider the statement "Improving the wellbeing of children experiencing mental health problems" - How much of priority is this for future trials? Improving wellbeing may include promotion of healthy sleeping habits, healthy eating habits, physical activity, mindfulness, or healthy technology habits. (Please note there are no sub-questions or categories to vote for this topic)	Improving the wellbeing of children experiencing mental health problems	87.1795	92.5926	Endorsed
Section 2	Q31	Q31. Promotion of acceptance of children with neurodevelopmental disorders (Please note there are no sub-questions or categories to vote for this topic)	(NEW) Promotion of acceptance of children with neurodevelopmental disorders	N/A	N/A	NEW	77.1429	92.3077	Re-rate (new item R2)	65.5172	92	Rejected
Section 2	Q32	Q32. Improving the wellbeing of parents/caregivers of children experiencing mental health problems	(NEW) Improving the wellbeing of parents/caregivers of children experiencing mental health problems	N/A	N/A	NEW	82.8571	92.3077	Endorsed
Section 2	Q11_1	Q11. Promotion trials by priority group When rating this item, consider which priority groups should be a priority and focus for promotion trials. Your rating will consider reducing stigma, improving mental health literacy and improving wellbeing of children all together (Q8, 9, 10)	Promotion trials - Aboriginal and Torres Strait Islander peoples	87.1795	85.1852	Endorsed
Section 2	Q11_2	Q11. Promotion trials by priority group When rating this item, consider which priority groups should be a priority and focus for promotion trials. Your rating will consider reducing stigma, improving mental health literacy and improving wellbeing of children all together (Q8, 9, 10)	Promotion trials - Culturally and Linguistically Diverse	76.9231	81.4815	Re-rate	68.5714	84.6154	Rejected
Section 2	Q11_3	Q11. Promotion trials by priority group When rating this item, consider which priority groups should be a priority and focus for promotion trials. Your rating will consider reducing stigma, improving mental health literacy and improving wellbeing of children all together (Q8, 9, 10)	Promotion trials - Rural or Regional	71.7949	85.1852	Re-rate	74.2857	92.3077	Rejected
Section 2	Q11_4	Q11. Promotion trials by priority group When rating this item, consider which priority groups should be a priority and focus for promotion trials. Your rating will consider reducing stigma, improving mental health literacy and improving wellbeing of children all together (Q8, 9, 10)	Promotion trials - LGBTQIA+	66.6667	77.7778	Rejected
Section 2	Q11_5	Q11. Promotion trials by priority group When rating this item, consider which priority groups should be a priority and focus for promotion trials. Your rating will consider reducing stigma, improving mental health literacy and improving wellbeing of children all together (Q8, 9, 10)	Promotion trials - (NEW) Mental health problems in children with neurodevelopmental disorders	N/A	N/A	NEW	80	92.3077	Endorsed
Section 2	Q12_1	Q12. Setting of promotion trials for improving mental health literacy and reducing stigma - What setting is a priority for promotion trials to be delivered in?	Promotion Setting - School/early childhood education	84.6154	85.1852	Endorsed
Section 2	Q12_2	Q12. Setting of promotion trials for improving mental health literacy and reducing stigma - What setting is a priority for promotion trials to be delivered in?	Promotion Setting - Community (e.g. sporting clubs, music or arts programs, play groups, churches)	53.8462	62.963	Rejected
Section 2	Q12_3	Q12. Setting of promotion trials for improving mental health literacy and reducing stigma - What setting is a priority for promotion trials to be delivered in?	Promotion Setting - Health service	56.4103	70.3704	Rejected
Section 2	Q12_4	Q12. Setting of promotion trials for improving mental health literacy and reducing stigma - What setting is a priority for promotion trials to be delivered in?	Promotion Setting - University (includes university-based clinics)	25.641	59.2593	Rejected
Section 2	Q12_5	Q12. Setting of promotion trials for improving mental health literacy and reducing stigma - What setting is a priority for promotion trials to be delivered in?	Promotion Setting - Home – individual or family-based intervention	64.1026	88.8889	Rejected
Section 2	Q12_6	Q12. Setting of promotion trials for improving mental health literacy and reducing stigma - What setting is a priority for promotion trials to be delivered in? *Online/digital settings include activities accessed via technology platforms (e.g. smartphones, computers, virtual reality). This may include smartphone apps or gaming.	Promotion Setting - Online/digital*	69.2308	77.7778	Rejected
Section 2	Q13_1	Q13. Other aspects of promotion trial design - Long term follow up for prevention trials (i.e. measuring if there is long-term improvement in mental health outcomes in children)	Long term follow up for promotion trials (i.e. measuring if there is long-term improvement in mental health outcomes in children)	89.7436	88.8889	Endorsed
Section 3	Q14_1	Q14. Type of prevention; - Universal prevention	Universal prevention	56.4103	51.8519	Rejected
Section 3	Q14_2	Q14. Type of prevention; - Selective prevention	Selective prevention	87.1795	77.7778	Re-rate	77.1429	76.9231	Rejected
Section 3	Q14_3	Q14. Type of prevention; - Indicated prevention	Indicated prevention	92.3077	85.1852	Endorsed
Section 3	Q15_1	Q15. Age of prevention; - Prevention in prenatal period or infancy (up to 1 year)	Age of prevention; - Prevention in prenatal period or infancy (up to 1 year)	58.9744	51.8519	Rejected
Section 3	Q15_2	Q15. Age of prevention	Age of prevention; - Prevention in toddler age (1-2.9 years)	76.9231	59.2593	Rejected
Section 3	Q15_3	Q15. Age of prevention	Age of prevention; - Prevention in preschool age (3-4.9 years)	89.7436	74.0741	Re-rate	88.5714	80.7692	Endorsed
Section 3	Q15_4	Q15. Age of prevention	Age of prevention; - Prevention in early primary school age (5-8.9 years)	94.8718	88.8889	Endorsed
Section 3	Q15_5	Q15. Age of prevention	Age of prevention; - Prevention in late primary school age (9-12 years)	87.1795	96.2963	Endorsed
Section 3	Q15_6	Q15. Age of prevention	Age of prevention; - Prevention at transition points (i.e. from pre-school to primary school, or primary to secondary school)	89.7436	96.2963	Endorsed
Section 3	Q16_1	Q16. Prevention setting - what setting is a priority for prevention trials to be delivered in?	Prevention setting - School/early childhood education	94.8718	85.1852	Endorsed
Section 3	Q16_2	Q16. Prevention setting - what setting is a priority for prevention trials to be delivered in?	Prevention setting - Community (e.g. sporting clubs, music or arts programs, play groups, churches)	48.7179	51.8519	Rejected
Section 3	Q16_3	Q16. Prevention setting - what setting is a priority for prevention trials to be delivered in?	Prevention setting - Health service	66.6667	62.963	Rejected
Section 3	Q16_4	Q16. Prevention setting - what setting is a priority for prevention trials to be delivered in?	Prevention setting - University (includes university-based clinics)	30.7692	48.1481	Rejected
Section 3	Q16_5	Q16. Prevention setting - what setting is a priority for prevention trials to be delivered in?	Prevention setting - Home – individual or family-based intervention	79.4872	88.8889	Re-rate	88.5714	96.1538	Endorsed
Section 3	Q16_6	Q16. Prevention setting - what setting is a priority for prevention trials to be delivered in? *Online/digital settings include activities accessed via technology platforms (e.g. smartphones, computers, virtual reality). This may include smartphone apps or gaming. - Online/digital setting*	Prevention setting - Online/digital setting*	71.7949	81.4815	Re-rate	65.7143	65.3846	Rejected
Section 3	Q17_1	Q17. Prevention participants - who (what groups of people) is a priority for prevention interventions to be delivered to improve child mental health?	Prevention in Children	79.4872	85.1852	Re-rate	80	96.1538	Endorsed
Section 3	Q17_2	Q17. Prevention participants - who (what groups of people) is a priority for prevention interventions to be delivered to improve child mental health?	Prevention in Parents and caregivers	94.8718	100	Endorsed
Section 3	Q17_3	Q17. Prevention participants - who (what groups of people) is a priority for prevention interventions to be delivered to improve child mental health?	Prevention participants in Families (including kin and other non-primary-caregivers)	64.1026	85.1852	Rejected
Section 3	Q17_4	Q17. Prevention participants - who (what groups of people) is a priority for prevention interventions to be delivered to improve child mental health?	Prevention participants in Educators	84.6154	88.8889	Endorsed
Section 3	Q17_5	Q17. Prevention participants - who (what groups of people) is a priority for prevention interventions to be delivered to improve child mental health?	Prevention participants in Health professionals	66.6667	77.7778	Rejected
Section 3	Q17_6	Q17. Prevention participants - who (what groups of people) is a priority for prevention interventions to be delivered to improve child mental health?	Prevention participants in Other adults in the community (e.g. coaches, music teachers, religious leaders, non-related adults)	41.0256	51.8519	Rejected
Section 3	Q18_1	Q18. Children who have adverse experiences or are in at risk groups for (selective) prevention - The following groups of children are identified as being at risk of developing mental health problems. What is each group's priority for future prevention trials?	Selective prevention (ACE) - Children of parents with a mental illness	82.0513	96.2963	Endorsed
Section 3	Q18_2	Q18. Children who have adverse experiences or are in at risk groups for (selective) prevention - The following groups of children are identified as being at risk of developing mental health problems. What is each group's priority for future prevention trials?	Selective prevention (ACE) - Children of parents with substance use issues	76.9231	96.2963	Re-rate	77.1429	96.1538	Rejected
Section 3	Q18_3	Q18. Children who have adverse experiences or are in at risk groups for (selective) prevention - The following groups of children are identified as being at risk of developing mental health problems. What is each group's priority for future prevention trials?	Selective prevention (ACE) - Children who experience child abuse	92.3077	100	Endorsed
Section 3	Q18_4	Q18. Children who have adverse experiences or are in at risk groups for (selective) prevention - The following groups of children are identified as being at risk of developing mental health problems. What is each group's priority for future prevention trials?	Selective prevention (ACE) - Children in out-of-home care / state care or subject to notifications of abuse	94.8718	92.5926	Endorsed
Section 3	Q18_5	Q18. Children who have adverse experiences or are in at risk groups for (selective) prevention - The following groups of children are identified as being at risk of developing mental health problems. What is each group's priority for future prevention trials?	Selective prevention (ACE) - Children placed in care with kin/community networks	79.4872	81.4815	Re-rate	82.8571	84.6154	Endorsed
Section 3	Q18_6	Q18. Children who have adverse experiences or are in at risk groups for (selective) prevention - The following groups of children are identified as being at risk of developing mental health problems. What is each group's priority for future prevention trials?	Selective prevention (ACE) - Children who have been in contact with (or at risk of) the justice system	89.7436	88.8889	Endorsed
Section 3	Q18_7	Q18. Children who have adverse experiences or are in at risk groups for (selective) prevention - The following groups of children are identified as being at risk of developing mental health problems. What is each group's priority for future prevention trials?	Selective prevention (ACE) - Children with chronic illness(es) and/or comorbidities (physical)	79.4872	85.1852	Re-rate	71.4286	88.4615	Rejected
Section 3	Q18_8	Q18. Children who have adverse experiences or are in at risk groups for (selective) prevention - The following groups of children are identified as being at risk of developing mental health problems. What is each group's priority for future prevention trials?	Selective prevention (ACE) - Children with disabilities	76.9231	85.1852	Re-rate	85.7143	88.4615	Endorsed
Section 3	Q18_9	Q18. Children who have adverse experiences or are in at risk groups for (selective) prevention - The following groups of children are identified as being at risk of developing mental health problems. What is each group's priority for future prevention trials?	Selective prevention (ACE) - Children who experience bullying	74.359	81.4815	Re-rate	65.7143	76.9231	Rejected
Section 3	Q18_10	Q18. Children who have adverse experiences or are in at risk groups for (selective) prevention - The following groups of children are identified as being at risk of developing mental health problems. What is each group's priority for future prevention trials?	Selective prevention (ACE) - Children experiencing multiple adversities	N/A	N/A	NEW	91.4286	92.3077	Endorsed
Section 3	Q19_1	Q19. Prevention by priority group - what priority group is a priority for future clinical trials to focus on?	Prevention by priority group - Aboriginal and Torres Strait Islander peoples	87.1795	88.8889	Endorsed
Section 3	Q19_2	Q19. Prevention by priority group - what priority group is a priority for future clinical trials to focus on?	Prevention by priority group - Culturally and Linguistically Diverse	71.7949	88.8889	Re-rate	80	84.6154	Endorsed
Section 3	Q19_3	Q19. Prevention by priority group - what priority group is a priority for future clinical trials to focus on?	Prevention by priority group - Rural/Regional	79.4872	85.1852	Re-rate	80	92.3077	Endorsed
Section 3	Q19_4	Q19. Prevention by priority group - what priority group is a priority for future clinical trials to focus on?	Prevention by priority group - LGBTQIA+	71.7949	88.8889	Re-rate	68.5714	80.7692	Rejected
Section 3	Q19_5	Q19. Prevention by priority group - what priority group is a priority for future clinical trials to focus on?	(NEW) Prevention by priority group - Mental health problems in children with neurodevelopmental disorders	N/A	N/A	NEW	74.2857	88.4615	Re-rate (new item R2)	77.4194	92	Rejected
Section 3	Q20_1	20. Type of mental health problem for prevention Consider the types of mental health problems listed below and rate the priority of that mental health problem for future prevention trials.	Prevention trials - Anxiety disorders	92.3077	96.2963	Endorsed
Section 3	Q20_2	20. Type of mental health problem for prevention Consider the types of mental health problems listed below and rate the priority of that mental health problem for future prevention trials.	Prevention trials - Attention Deficit/Hyperactivity Disorder (ADHD)	48.7179	66.6667	Rejected
Section 3	Q20_3	20. Type of mental health problem for prevention Consider the types of mental health problems listed below and rate the priority of that mental health problem for future prevention trials.	Prevention trials - Autism spectrum disorder	43.5897	74.0741	Rejected
Section 3	Q20_4	20. Type of mental health problem for prevention Consider the types of mental health problems listed below and rate the priority of that mental health problem for future prevention trials.	Prevention trials - Communication disorders (speech or language disorders)	43.5897	70.3704	Rejected
Section 3	Q20_5	20. Type of mental health problem for prevention Consider the types of mental health problems listed below and rate the priority of that mental health problem for future prevention trials.	Prevention trials - Disruptive, impulse-control and conduct disorders	71.7949	77.7778	Re-rate	62.8571	80.7692	Rejected
Section 3	Q20_6	20. Type of mental health problem for prevention Consider the types of mental health problems listed below and rate the priority of that mental health problem for future prevention trials.	Prevention trials - Dissociative disorders	33.3333	55.5556	Rejected
Section 3	Q20_7	20. Type of mental health problem for prevention Consider the types of mental health problems listed below and rate the priority of that mental health problem for future prevention trials.	Prevention trials - Elimination disorders	25.641	37.037	Rejected
Section 3	Q20_8	20. Type of mental health problem for prevention Consider the types of mental health problems listed below and rate the priority of that mental health problem for future prevention trials.	Prevention trials - Excessive crying disorders	33.3333	44.4444	Rejected
Section 3	Q20_9	20. Type of mental health problem for prevention Consider the types of mental health problems listed below and rate the priority of that mental health problem for future prevention trials.	Prevention trials - Feeding and eating disorders	53.8462	81.4815	Rejected
Section 3	Q20_10	20. Type of mental health problem for prevention Consider the types of mental health problems listed below and rate the priority of that mental health problem for future prevention trials.	Prevention trials - Intellectual Disabilities	33.3333	59.2593	Rejected
Section 3	Q20_11	20. Type of mental health problem for prevention Consider the types of mental health problems listed below and rate the priority of that mental health problem for future prevention trials.	Prevention trials - Mood disorders (Bipolar, Depression)	71.7949	81.4815	Re-rate	71.4286	88.4615	Rejected
Section 3	Q20_12	20. Type of mental health problem for prevention Consider the types of mental health problems listed below and rate the priority of that mental health problem for future prevention trials.	Prevention trials - Motor disorders (e.g. developmental coordination disorder or Tourette's)	25.641	59.2593	Rejected
Section 3	Q20_13	20. Type of mental health problem for prevention Consider the types of mental health problems listed below and rate the priority of that mental health problem for future prevention trials.	Prevention trials - Obsessive-compulsive disorders (OCD)	46.1538	62.963	Rejected
Section 3	Q20_14	20. Type of mental health problem for prevention Consider the types of mental health problems listed below and rate the priority of that mental health problem for future prevention trials.	Prevention trials - Schizophrenia Spectrum & Other Psychotic Disorders	33.3333	66.6667	Rejected
Section 3	Q20_15	20. Type of mental health problem for prevention Consider the types of mental health problems listed below and rate the priority of that mental health problem for future prevention trials.	Prevention trials - Self-harm	79.4872	96.2963	Re-rate* SPLIT into two new items (see Q20_21 & 20_22)
Section 3	Q20_16	20. Type of mental health problem for prevention Consider the types of mental health problems listed below and rate the priority of that mental health problem for future prevention trials.	Prevention trials - Sleep-wake or sleep disorders	66.6667	55.5556	Rejected
Section 3	Q20_17	20. Type of mental health problem for prevention Consider the types of mental health problems listed below and rate the priority of that mental health problem for future prevention trials.	Prevention trials - Somatic symptom related disorders	35.8974	44.4444	Rejected
Section 3	Q20_18	20. Type of mental health problem for prevention Consider the types of mental health problems listed below and rate the priority of that mental health problem for future prevention trials.	Prevention trials - Specific learning disorder	35.8974	48.1481	Rejected
Section 3	Q20_19	20. Type of mental health problem for prevention Consider the types of mental health problems listed below and rate the priority of that mental health problem for future prevention trials.	Prevention trials - Substance-related and additive disorders (including vaping)	61.5385	81.4815	Rejected
Section 3	Q20_20	20. Type of mental health problem for prevention Consider the types of mental health problems listed below and rate the priority of that mental health problem for future prevention trials.	Prevention trials - Trauma-and stressor-related disorders (e.g. PTSD)	87.1795	92.5926	Endorsed
Section 3	Q20_21	20. Type of mental health problem for prevention Consider the types of mental health problems listed below and rate the priority of that mental health problem for future prevention trials.	Prevention trials - (NEW) *Self-harm and injury (non-suicidal behaviour)	N/A	N/A	NEW	85.7143	96.1538	Endorsed
Section 3	Q20_22	20. Type of mental health problem for prevention Consider the types of mental health problems listed below and rate the priority of that mental health problem for future prevention trials.	Prevention trials - (NEW) *Suicide including thoughts and attempts	N/A	N/A	NEW	74.2857	96.1538	Re-rate (new item R2)	70.9677	96	Rejected
Section 3	Q20_23	20. Type of mental health problem for prevention Consider the types of mental health problems listed below and rate the priority of that mental health problem for future prevention trials.	Prevention trials - (NEW) Other neurodevelopmental disorders associated with prenatal alcohol exposure	N/A	N/A	NEW	60	76.9231	Rejected
Section 3	Q21_1	Q21. What types of interventions are a priority for prevention trials?	Type of intervention for prevention - Psychological or psychosocial	89.7436	96.2963	Endorsed
Section 3	Q21_2	Q21. What types of interventions are a priority for prevention trials?	Type of intervention for prevention - Pharmacological (i.e. medication)	23.0769	48.1481	Rejected
Section 3	Q21_3	Q21. What types of interventions are a priority for prevention trials?	Type of intervention for prevention - Complementary medicines	15.3846	29.6296	Rejected
Section 3	Q21_4	Q21. What types of interventions are a priority for prevention trials?	Type of intervention for prevention - Lifestyle interventions	64.1026	88.8889	Rejected
Section 3	Q21_5	Q21. What types of interventions are a priority for prevention trials?	Type of intervention for prevention - Devices	43.5897	51.8519	Rejected
Section 3	Q21_6	Q21. What types of interventions are a priority for prevention trials?	Type of intervention for prevention - (NEW) Interventions targeting the social determinants of health*	N/A	N/A	NEW	82.9	96.1538	Endorsed
Section 3	Q22_1	Q22. Other aspects of prevention trial design	Other aspects of prevention trial design - Understanding the intervention components that have a positive impact (active ingredients, key mechanisms or mediators)	94.8718	85.1852	Endorsed
Section 3	Q22_2	Q22. Other aspects of prevention trial design	Other aspects of prevention trial design - Understanding what works for whom	94.8718	100	Endorsed
Section 3	Q22_3	Q22. Other aspects of prevention trial design	Other aspects of prevention trial design - Optimising existing prevention interventions (e.g. optimal dose/length, implementation)	69.2308	81.4815	Rejected
Section 3	Q22_4	Q22. Other aspects of prevention trial design	Other aspects of prevention trial design - Side-effects/negative effects of prevention interventions	51.2821	81.4815	Rejected
Section 3	Q22_5	Q22. Other aspects of prevention trial design	Other aspects of prevention trial design - Trials focused on health economics of treatment – e.g. cost-effectiveness and cost-utility	41.0256	62.963	Rejected
Section 3	Q22_6	Q22. Other aspects of prevention trial design	Other aspects of prevention trial design - Transdiagnostic approach to symptoms and co-occurring mental health disorders	84.6154	77.7778	Re-rate	88.5714	76.9231	Rejected
Section 3	Q22_7	Q22. Other aspects of prevention trial design	Other aspects of prevention trial design - Long term follow up for prevention trials (i.e. measuring if there is long-term improvement in mental health outcomes in children)	87.1795	100	Endorsed
Section 3	Q22_8	Q22. Other aspects of prevention trial design	Other aspects of prevention trial design - Implementation of existing prevention interventions	74.359	81.4815	Re-rate	82.8571	76.9231	Rejected
Section 4	Q23_1	Q23. Treatment setting - what setting is a priority for treatment trials to be delivered in?	Treatment setting - School/early childhood education	79.4872	77.7778	Re-rate	80	92.3077	Endorsed
Section 4	Q23_2	Q23. Treatment setting - what setting is a priority for treatment trials to be delivered in?	Treatment setting - Community (e.g. sporting clubs, music or arts programs, play groups, churches)	33.3333	48.1481	Rejected
Section 4	Q23_3	Q23. Treatment setting - what setting is a priority for treatment trials to be delivered in?	Treatment setting - Health service	74.359	74.0741	Re-rate	73.5294	69.2308	Rejected
Section 4	Q23_4	Q23. Treatment setting - what setting is a priority for treatment trials to be delivered in?	Treatment setting - University (includes university-based clinics)	41.0256	48.1481	Rejected
Section 4	Q23_5	Q23. Treatment setting - what setting is a priority for treatment trials to be delivered in?	Treatment setting - Home – individual or family-based intervention	84.6154	96.2963	Endorsed
Section 4	Q23_6	Q23. Treatment setting - what setting is a priority for treatment trials to be delivered in?	Treatment setting - Online/digital setting*	76.9231	74.0741	Re-rate	62.8571	69.2308	Rejected
Section 4	Q24_1	Q24. Type of mental health problem for treatment -What types of mental health problems should be a priority for treatment trials?	Treatment - Anxiety disorders	87.1795	92.5926	Endorsed
Section 4	Q24_2	Q24. Type of mental health problem for treatment -What types of mental health problems should be a priority for treatment trials?	Treatment - Attention Deficit/Hyperactivity Disorder (ADHD)	74.359	81.4815	Re-rate	82.8571	73.0769	Rejected
Section 4	Q24_3	Q24. Type of mental health problem for treatment -What types of mental health problems should be a priority for treatment trials?	Treatment - Autism spectrum disorder	61.5385	88.8889	Rejected
Section 4	Q24_4	Q24. Type of mental health problem for treatment -What types of mental health problems should be a priority for treatment trials?	Treatment - Communication disorders (speech or language disorders)	48.7179	66.6667	Rejected
Section 4	Q24_5	Q24. Type of mental health problem for treatment -What types of mental health problems should be a priority for treatment trials?	Treatment - Disruptive, impulse-control and conduct disorders	69.2308	81.4815	Rejected
Section 4	Q24_6	Q24. Type of mental health problem for treatment -What types of mental health problems should be a priority for treatment trials?	Treatment - Dissociative disorders	28.2051	55.5556	Rejected
Section 4	Q24_7	Q24. Type of mental health problem for treatment -What types of mental health problems should be a priority for treatment trials?	Treatment - Elimination disorders	17.9487	37.037	Rejected
Section 4	Q24_8	Q24. Type of mental health problem for treatment -What types of mental health problems should be a priority for treatment trials?	Treatment - Excessive crying disorders	28.2051	37.037	Rejected
Section 4	Q24_9	Q24. Type of mental health problem for treatment -What types of mental health problems should be a priority for treatment trials?	Treatment - Feeding and eating disorders	48.7179	88.8889	Rejected
Section 4	Q24_10	Q24. Type of mental health problem for treatment -What types of mental health problems should be a priority for treatment trials?	Treatment - Intellectual Disabilities	38.4615	51.8519	Rejected
Section 4	Q24_11	Q24. Type of mental health problem for treatment -What types of mental health problems should be a priority for treatment trials?	Treatment - Mood disorders (Bipolar, Depression)	69.2308	88.8889	Rejected
Section 4	Q24_12	Q24. Type of mental health problem for treatment -What types of mental health problems should be a priority for treatment trials?	Treatment - Motor disorders (e.g. developmental coordination disorder or Tourette's)	35.8974	55.5556	Rejected
Section 4	Q24_13	Q24. Type of mental health problem for treatment -What types of mental health problems should be a priority for treatment trials?	Treatment - Obsessive-compulsive disorders (OCD)	53.8462	74.0741	Rejected
Section 4	Q24_14	Q24. Type of mental health problem for treatment -What types of mental health problems should be a priority for treatment trials?	Treatment - Schizophrenia Spectrum & Other Psychotic Disorders	46.1538	74.0741	Rejected
Section 4	Q24_15	Q24. Type of mental health problem for treatment -What types of mental health problems should be a priority for treatment trials?	Treatment - Self-harm	76.9231	96.2963	Re-rate* SPLIT into two new items (see Q24_21 & 24_22)
Section 4	Q24_16	Q24. Type of mental health problem for treatment -What types of mental health problems should be a priority for treatment trials?	Treatment - Sleep-wake or sleep disorders	61.5385	51.8519	Rejected
Section 4	Q24_17	Q24. Type of mental health problem for treatment -What types of mental health problems should be a priority for treatment trials?	Treatment - Somatic symptom related disorders	41.0256	51.8519	Rejected
Section 4	Q24_18	Q24. Type of mental health problem for treatment -What types of mental health problems should be a priority for treatment trials?	Treatment - Specific learning disorder	33.3333	62.963	Rejected
Section 4	Q24_19	Q24. Type of mental health problem for treatment -What types of mental health problems should be a priority for treatment trials?	Treatment - Substance-related and additive disorders (including vaping)	46.1538	77.7778	Rejected
Section 4	Q24_20	Q24. Type of mental health problem for treatment -What types of mental health problems should be a priority for treatment trials?	Treatment - Trauma-and stressor-related disorders (e.g. PTSD)	79.4872	96.2963	Re-rate	80	96.1538	Endorsed
Section 4	Q24_21	Q24. Type of mental health problem for treatment -What types of mental health problems should be a priority for treatment trials?	Treatment - (NEW) *Self-harm and injury (non-suicidal behaviour)	N/A	N/A	NEW	74.2857	100	Re-rate (new item R2)	83.871	100	Endorsed
Section 4	Q24_22	Q24. Type of mental health problem for treatment -What types of mental health problems should be a priority for treatment trials?	Treatment - (NEW) *Suicide including thoughts and attempts	N/A	N/A	NEW	77.1429	96.1538	Re-rate (new item R2)	87.0968	92	Endorsed (add Round 4)
Section 4	Q24_23	Q24. Type of mental health problem for treatment -What types of mental health problems should be a priority for treatment trials?	Treatment - (NEW) Treatment for co-occurring mental health problems	N/A	N/A	NEW	85.7143	88.4615	Endorsed
Section 4	Q24_24	Q24. Type of mental health problem for treatment -What types of mental health problems should be a priority for treatment trials?	Treatment - (NEW) Other neurodevelopmental disorders associated with prenatal alcohol exposure	N/A	N/A	NEW	60	69.2308	Rejected
Section 4	Q24_25	Q24. Type of mental health problem for treatment -What types of mental health problems should be a priority for treatment trials?	(NEW) Treatment of mental health problems in children with neurodevelopmental disorders - Treatment of mental health problems in children with neurodevelopmental disorders	N/A	N/A	NEW	74.2857	88.4615	Re-rate (new item R2)	74.1935	88	Rejected
Section 4	Q25_1	Q25. Treatment intervention type - What types of interventions are a priority for treatment trials?	Treatment intervention type - Psychological or psychosocial	94.8718	96.2963	Endorsed
Section 4	Q25_2	Q25. Treatment intervention type - What types of interventions are a priority for treatment trials?	Treatment intervention type - Pharmacological (i.e. medication)	51.2821	62.963	Rejected
Section 4	Q25_3	Q25. Treatment intervention type - What types of interventions are a priority for treatment trials?	Treatment intervention type - Complementary medicines	17.9487	29.6296	Rejected
Section 4	Q25_4	Q25. Treatment intervention type - What types of interventions are a priority for treatment trials?	Treatment intervention type - Lifestyle interventions	58.9744	81.4815	Rejected
Section 4	Q25_5	Q25. Treatment intervention type - What types of interventions are a priority for treatment trials?	Treatment intervention type - Devices	51.2821	62.963	Rejected
Section 4	Q26_1	Q26. Treatment intervention type - What types of interventions are a priority for treatment trials for which of the following mental health problem? Please select the options where you agree they are a high or very high priority. If you do not think it is a priority, leave blank	Anxiety - Lifestyle interventions	0.487179	77.7778	Rejected
Section 4	Q26_1	Q26. Treatment intervention type - What types of interventions are a priority for treatment trials for which of the following mental health problem? Please select the options where you agree they are a high or very high priority. If you do not think it is a priority, leave blank	Anxiety - Pharmacological	0.384615	59.2593	Rejected
Section 4	Q26_1	Q26. Treatment intervention type - What types of interventions are a priority for treatment trials for which of the following mental health problem? Please select the options where you agree they are a high or very high priority. If you do not think it is a priority, leave blank	Anxiety - Psychological or psychosocial treatment interventions	0.846154	96.2963	Endorsed
Section 4	Q26_1	Q26. Treatment intervention type - What types of interventions are a priority for treatment trials for which of the following mental health problem? Please select the options where you agree they are a high or very high priority. If you do not think it is a priority, leave blank	Anxiety - Complementary medicines	0.0769231	18.5185	Rejected
Section 4	Q26_1	Q26. Treatment intervention type - What types of interventions are a priority for treatment trials for which of the following mental health problem? Please select the options where you agree they are a high or very high priority. If you do not think it is a priority, leave blank	Anxeity - Devices	0.128205	44.4444	Rejected
Section 4	Q26_2	Q26. Treatment intervention type - What types of interventions are a priority for treatment trials for which of the following mental health problem? Please select the options where you agree they are a high or very high priority. If you do not think it is a priority, leave blank	ADHD - Lifestyle interventions	0.461538	81.4815	Rejected
Section 4	Q26_2	Q26. Treatment intervention type - What types of interventions are a priority for treatment trials for which of the following mental health problem? Please select the options where you agree they are a high or very high priority. If you do not think it is a priority, leave blank	ADHD - Pharmacological	0.538462	70.3704	Rejected
Section 4	Q26_2	Q26. Treatment intervention type - What types of interventions are a priority for treatment trials for which of the following mental health problem? Please select the options where you agree they are a high or very high priority. If you do not think it is a priority, leave blank	ADHD - Psychological or psychosocial	0.769231	85.1852	Re-rate	79.4118	73.0769	Rejected
Section 4	Q26_2	Q26. Treatment intervention type - What types of interventions are a priority for treatment trials for which of the following mental health problem? Please select the options where you agree they are a high or very high priority. If you do not think it is a priority, leave blank	ADHD - Complementary medicines	0.128205	37.037	Rejected
Section 4	Q26_2	Q26. Treatment intervention type - What types of interventions are a priority for treatment trials for which of the following mental health problem? Please select the options where you agree they are a high or very high priority. If you do not think it is a priority, leave blank	ADHD - Devices	0.230769	55.5556	Rejected
Section 4	Q26_3	Q26. Treatment intervention type - What types of interventions are a priority for treatment trials for which of the following mental health problem? Please select the options where you agree they are a high or very high priority. If you do not think it is a priority, leave blank	Autism - Lifestyle interventions	0.512821	62.963	Rejected
Section 4	Q26_3	Q26. Treatment intervention type - What types of interventions are a priority for treatment trials for which of the following mental health problem? Please select the options where you agree they are a high or very high priority. If you do not think it is a priority, leave blank	Autism - Pharmacological	0.333333	44.4444	Rejected
Section 4	Q26_3	Q26. Treatment intervention type - What types of interventions are a priority for treatment trials for which of the following mental health problem? Please select the options where you agree they are a high or very high priority. If you do not think it is a priority, leave blank	Autism - Psychological or psychosocial	0.74359	85.1852	Re-rate	71.4286	80.7692	Rejected
Section 4	Q26_3	Q26. Treatment intervention type - What types of interventions are a priority for treatment trials for which of the following mental health problem? Please select the options where you agree they are a high or very high priority. If you do not think it is a priority, leave blank	Autism - Complementary medicines	0.179487	25.9259	Rejected
Section 4	Q26_3	Q26. Treatment intervention type - What types of interventions are a priority for treatment trials for which of the following mental health problem? Please select the options where you agree they are a high or very high priority. If you do not think it is a priority, leave blank	Autism - Devices	0.333333	62.963	Rejected
Section 4	Q26_4	Q26. Treatment intervention type - What types of interventions are a priority for treatment trials for which of the following mental health problem? Please select the options where you agree they are a high or very high priority. If you do not think it is a priority, leave blank	Communication disorders - Lifestyle interventions	0.179487	55.5556	Rejected
Section 4	Q26_4	Q26. Treatment intervention type - What types of interventions are a priority for treatment trials for which of the following mental health problem? Please select the options where you agree they are a high or very high priority. If you do not think it is a priority, leave blank	Communication disorders - Pharmacological	0.025641	22.2222	Rejected
Section 4	Q26_4	Q26. Treatment intervention type - What types of interventions are a priority for treatment trials for which of the following mental health problem? Please select the options where you agree they are a high or very high priority. If you do not think it is a priority, leave blank	Communication disorders - Psychological or psychosocial	0.589744	70.3704	Rejected
Section 4	Q26_4	Q26. Treatment intervention type - What types of interventions are a priority for treatment trials for which of the following mental health problem? Please select the options where you agree they are a high or very high priority. If you do not think it is a priority, leave blank	Communication disorders - Complementary medicines	0.025641	11.1111	Rejected
Section 4	Q26_4	Q26. Treatment intervention type - What types of interventions are a priority for treatment trials for which of the following mental health problem? Please select the options where you agree they are a high or very high priority. If you do not think it is a priority, leave blank	Communication disorders - Devices	0.282051	77.7778	Rejected
Section 4	Q26_5	Q26. Treatment intervention type - What types of interventions are a priority for treatment trials for which of the following mental health problem? Please select the options where you agree they are a high or very high priority. If you do not think it is a priority, leave blank	Disruptive, impulse-control and conduct disorders - Lifestyle interventions	0.384615	81.4815	Rejected
Section 4	Q26_5	Q26. Treatment intervention type - What types of interventions are a priority for treatment trials for which of the following mental health problem? Please select the options where you agree they are a high or very high priority. If you do not think it is a priority, leave blank	Disruptive, impulse-control and conduct disorders - Pharmacological	0.282051	55.5556	Rejected
Section 4	Q26_5	Q26. Treatment intervention type - What types of interventions are a priority for treatment trials for which of the following mental health problem? Please select the options where you agree they are a high or very high priority. If you do not think it is a priority, leave blank	Disruptive, impulse-control and conduct disorders - Psychological or psychosocial	0.717949	85.1852	Re-rate	76.4706	88.4615	Rejected
Section 4	Q26_5	Q26. Treatment intervention type - What types of interventions are a priority for treatment trials for which of the following mental health problem? Please select the options where you agree they are a high or very high priority. If you do not think it is a priority, leave blank	Disruptive, impulse-control and conduct disorders - Complementary medicines	0.128205	18.5185	Rejected
Section 4	Q26_5	Q26. Treatment intervention type - What types of interventions are a priority for treatment trials for which of the following mental health problem? Please select the options where you agree they are a high or very high priority. If you do not think it is a priority, leave blank	Disruptive, impulse-control and conduct disorders - Devices	0.102564	37.037	Rejected
Section 4	Q26_6	Q26. Treatment intervention type - What types of interventions are a priority for treatment trials for which of the following mental health problem? Please select the options where you agree they are a high or very high priority. If you do not think it is a priority, leave blank	Dissociative disorders - Lifestyle interventions	0.205128	62.963	Rejected
Section 4	Q26_6	Q26. Treatment intervention type - What types of interventions are a priority for treatment trials for which of the following mental health problem? Please select the options where you agree they are a high or very high priority. If you do not think it is a priority, leave blank	Dissociative disorders - Pharmacological	0.25641	70.3704	Rejected
Section 4	Q26_6	Q26. Treatment intervention type - What types of interventions are a priority for treatment trials for which of the following mental health problem? Please select the options where you agree they are a high or very high priority. If you do not think it is a priority, leave blank	Dissociative disorders - Psychological or psychosocial	0.769231	92.5926	Re-rate	52.9412	73.0769	Rejected
Section 4	Q26_6	Q26. Treatment intervention type - What types of interventions are a priority for treatment trials for which of the following mental health problem? Please select the options where you agree they are a high or very high priority. If you do not think it is a priority, leave blank	Dissociative disorders - Complementary medicines	0.102564	14.8148	Rejected
Section 4	Q26_6	Q26. Treatment intervention type - What types of interventions are a priority for treatment trials for which of the following mental health problem? Please select the options where you agree they are a high or very high priority. If you do not think it is a priority, leave blank	Dissociative disorders - Devices	0.0769231	37.037	Rejected
Section 4	Q26_7	Q26. Treatment intervention type - What types of interventions are a priority for treatment trials for which of the following mental health problem? Please select the options where you agree they are a high or very high priority. If you do not think it is a priority, leave blank	Elimination disorders -Lifestyle interventions	0.282051	70.3704	Rejected
Section 4	Q26_7	Q26. Treatment intervention type - What types of interventions are a priority for treatment trials for which of the following mental health problem? Please select the options where you agree they are a high or very high priority. If you do not think it is a priority, leave blank	Elimination disorders -Pharmacological	0.153846	40.7407	Rejected
Section 4	Q26_7	Q26. Treatment intervention type - What types of interventions are a priority for treatment trials for which of the following mental health problem? Please select the options where you agree they are a high or very high priority. If you do not think it is a priority, leave blank	Elimination disorders -Psychological or psychosocial	0.666667	77.7778	Rejected
Section 4	Q26_7	Q26. Treatment intervention type - What types of interventions are a priority for treatment trials for which of the following mental health problem? Please select the options where you agree they are a high or very high priority. If you do not think it is a priority, leave blank	Elimination disorders -Complementary medicines	0.0512821	29.6296	Rejected
Section 4	Q26_7	Q26. Treatment intervention type - What types of interventions are a priority for treatment trials for which of the following mental health problem? Please select the options where you agree they are a high or very high priority. If you do not think it is a priority, leave blank	Elimination disorders -Devices	0.179487	48.1481	Rejected
Section 4	Q26_8	Q26. Treatment intervention type - What types of interventions are a priority for treatment trials for which of the following mental health problem? Please select the options where you agree they are a high or very high priority. If you do not think it is a priority, leave blank	Excessive crying disorders - Lifestyle interventions	0.205128	51.8519	Rejected
Section 4	Q26_8	Q26. Treatment intervention type - What types of interventions are a priority for treatment trials for which of the following mental health problem? Please select the options where you agree they are a high or very high priority. If you do not think it is a priority, leave blank	Excessive crying disorders - Pharmacological	0.025641	22.2222	Rejected
Section 4	Q26_8	Q26. Treatment intervention type - What types of interventions are a priority for treatment trials for which of the following mental health problem? Please select the options where you agree they are a high or very high priority. If you do not think it is a priority, leave blank	Excessive crying disorders - Psychological or psychosocial	0.717949	81.4815	Re-rate	38.2353	42.3077	Rejected
Section 4	Q26_8	Q26. Treatment intervention type - What types of interventions are a priority for treatment trials for which of the following mental health problem? Please select the options where you agree they are a high or very high priority. If you do not think it is a priority, leave blank	Excessive crying disorders - Complementary medicines	0.0769231	11.1111	Rejected
Section 4	Q26_8	Q26. Treatment intervention type - What types of interventions are a priority for treatment trials for which of the following mental health problem? Please select the options where you agree they are a high or very high priority. If you do not think it is a priority, leave blank	Excessive crying disorders - Devices	0.0512821	25.9259	Rejected
Section 4	Q26_9	Q26. Treatment intervention type - What types of interventions are a priority for treatment trials for which of the following mental health problem? Please select the options where you agree they are a high or very high priority. If you do not think it is a priority, leave blank	Feeding and eating disorders -Lifestyle interventions	0.487179	70.3704	Rejected
Section 4	Q26_9	Q26. Treatment intervention type - What types of interventions are a priority for treatment trials for which of the following mental health problem? Please select the options where you agree they are a high or very high priority. If you do not think it is a priority, leave blank	Feeding and eating disorders -Pharmacological	0.205128	22.2222	Rejected
Section 4	Q26_9	Q26. Treatment intervention type - What types of interventions are a priority for treatment trials for which of the following mental health problem? Please select the options where you agree they are a high or very high priority. If you do not think it is a priority, leave blank	Feeding and eating disorders - Psychological or psychosocial	0.74359	85.1852	Re-rate	67.6471	69.2308	Rejected
Section 4	Q26_9	Q26. Treatment intervention type - What types of interventions are a priority for treatment trials for which of the following mental health problem? Please select the options where you agree they are a high or very high priority. If you do not think it is a priority, leave blank	Feeding and eating disorders - Complementary medicines	0.0512821	22.2222	Rejected
Section 4	Q26_9	Q26. Treatment intervention type - What types of interventions are a priority for treatment trials for which of the following mental health problem? Please select the options where you agree they are a high or very high priority. If you do not think it is a priority, leave blank	Feeding and eating disorders - Devices	0.102564	37.037	Rejected
Section 4	Q26_10	Q26. Treatment intervention type - What types of interventions are a priority for treatment trials for which of the following mental health problem? Please select the options where you agree they are a high or very high priority. If you do not think it is a priority, leave blank	Intellectual Disabilities - Lifestyle interventions	0.358974	59.2593	Rejected
Section 4	Q26_10	Q26. Treatment intervention type - What types of interventions are a priority for treatment trials for which of the following mental health problem? Please select the options where you agree they are a high or very high priority. If you do not think it is a priority, leave blank	Intellectual Disabilities - Pharmacological	0.102564	22.2222	Rejected
Section 4	Q26_10	Q26. Treatment intervention type - What types of interventions are a priority for treatment trials for which of the following mental health problem? Please select the options where you agree they are a high or very high priority. If you do not think it is a priority, leave blank	Intellectual Disabilities - Psychological or psychosocial	0.641026	81.4815	Rejected
Section 4	Q26_10	Q26. Treatment intervention type - What types of interventions are a priority for treatment trials for which of the following mental health problem? Please select the options where you agree they are a high or very high priority. If you do not think it is a priority, leave blank	Intellectual Disabilities - Complementary medicines	0.0769231	7.40741	Rejected
Section 4	Q26_10	Q26. Treatment intervention type - What types of interventions are a priority for treatment trials for which of the following mental health problem? Please select the options where you agree they are a high or very high priority. If you do not think it is a priority, leave blank	Intellectual Disabilities - Devices	0.25641	55.5556	Rejected
Section 4	Q26_11	Q26. Treatment intervention type - What types of interventions are a priority for treatment trials for which of the following mental health problem? Please select the options where you agree they are a high or very high priority. If you do not think it is a priority, leave blank	Mood disorders - Lifestyle interventions	0.538462	70.3704	Rejected
Section 4	Q26_11	Q26. Treatment intervention type - What types of interventions are a priority for treatment trials for which of the following mental health problem? Please select the options where you agree they are a high or very high priority. If you do not think it is a priority, leave blank	Mood disorders - Pharmacological	0.666667	81.4815	Rejected
Section 4	Q26_11	Q26. Treatment intervention type - What types of interventions are a priority for treatment trials for which of the following mental health problem? Please select the options where you agree they are a high or very high priority. If you do not think it is a priority, leave blank	Mood disorders - Psychological or psychosocial	0.846154	85.1852	Endorsed
Section 4	Q26_11	Q26. Treatment intervention type - What types of interventions are a priority for treatment trials for which of the following mental health problem? Please select the options where you agree they are a high or very high priority. If you do not think it is a priority, leave blank	Mood disorders - Complementary medicines	0.102564	29.6296	Rejected
Section 4	Q26_11	Q26. Treatment intervention type - What types of interventions are a priority for treatment trials for which of the following mental health problem? Please select the options where you agree they are a high or very high priority. If you do not think it is a priority, leave blank	Mood disorders - Devices	0.153846	51.8519	Rejected
Section 4	Q26_12	Q26. Treatment intervention type - What types of interventions are a priority for treatment trials for which of the following mental health problem? Please select the options where you agree they are a high or very high priority. If you do not think it is a priority, leave blank	Motor disorders - Lifestyle interventions	0.25641	55.5556	Rejected
Section 4	Q26_12	Q26. Treatment intervention type - What types of interventions are a priority for treatment trials for which of the following mental health problem? Please select the options where you agree they are a high or very high priority. If you do not think it is a priority, leave blank	Motor disorders - Pharmacological	0.384615	74.0741	Rejected
Section 4	Q26_12	Q26. Treatment intervention type - What types of interventions are a priority for treatment trials for which of the following mental health problem? Please select the options where you agree they are a high or very high priority. If you do not think it is a priority, leave blank	Motor disorders - Psychological or psychosocial	0.666667	81.4815	Rejected
Section 4	Q26_12	Q26. Treatment intervention type - What types of interventions are a priority for treatment trials for which of the following mental health problem? Please select the options where you agree they are a high or very high priority. If you do not think it is a priority, leave blank	Motor disorders - Complementary medicines	0.0512821	22.2222	Rejected
Section 4	Q26_12	Q26. Treatment intervention type - What types of interventions are a priority for treatment trials for which of the following mental health problem? Please select the options where you agree they are a high or very high priority. If you do not think it is a priority, leave blank	Motor disorders - Devices	0.102564	33.3333	Rejected
Section 4	Q26_13	Q26. Treatment intervention type - What types of interventions are a priority for treatment trials for which of the following mental health problem? Please select the options where you agree they are a high or very high priority. If you do not think it is a priority, leave blank	Obsessive-compulsive disorders (OCD) - Lifestyle interventions	0.179487	70.3704	Rejected
Section 4	Q26_13	Q26. Treatment intervention type - What types of interventions are a priority for treatment trials for which of the following mental health problem? Please select the options where you agree they are a high or very high priority. If you do not think it is a priority, leave blank	Obsessive-compulsive disorders (OCD) - Pharmacological	0.461538	55.5556	Rejected
Section 4	Q26_13	Q26. Treatment intervention type - What types of interventions are a priority for treatment trials for which of the following mental health problem? Please select the options where you agree they are a high or very high priority. If you do not think it is a priority, leave blank	Obsessive-compulsive disorders (OCD) - Psychological or psychosocial	0.74359	88.8889	Re-rate	70.5882	69.2308	Rejected
Section 4	Q26_13	Q26. Treatment intervention type - What types of interventions are a priority for treatment trials for which of the following mental health problem? Please select the options where you agree they are a high or very high priority. If you do not think it is a priority, leave blank	Obsessive-compulsive disorders (OCD) - Complementary medicines	0.128205	14.8148	Rejected
Section 4	Q26_13	Q26. Treatment intervention type - What types of interventions are a priority for treatment trials for which of the following mental health problem? Please select the options where you agree they are a high or very high priority. If you do not think it is a priority, leave blank	Obsessive-compulsive disorders (OCD) - Devices	0.102564	51.8519	Rejected
Section 4	Q26_14	Q26. Treatment intervention type - What types of interventions are a priority for treatment trials for which of the following mental health problem? Please select the options where you agree they are a high or very high priority. If you do not think it is a priority, leave blank	Schizophrenia Spectrum & Other Psychotic Disorders - Lifestyle interventions	0.25641	55.5556	Rejected
Section 4	Q26_14	Q26. Treatment intervention type - What types of interventions are a priority for treatment trials for which of the following mental health problem? Please select the options where you agree they are a high or very high priority. If you do not think it is a priority, leave blank	Schizophrenia Spectrum & Other Psychotic Disorders - Pharmacological	0.641026	70.3704	Rejected
Section 4	Q26_14	Q26. Treatment intervention type - What types of interventions are a priority for treatment trials for which of the following mental health problem? Please select the options where you agree they are a high or very high priority. If you do not think it is a priority, leave blank	Schizophrenia Spectrum & Other Psychotic Disorders - Psychological or psychosocial	0.692308	88.8889	Rejected
Section 4	Q26_14	Q26. Treatment intervention type - What types of interventions are a priority for treatment trials for which of the following mental health problem? Please select the options where you agree they are a high or very high priority. If you do not think it is a priority, leave blank	Schizophrenia Spectrum & Other Psychotic Disorders - Complementary medicines	0.0512821	18.5185	Rejected
Section 4	Q26_14	Q26. Treatment intervention type - What types of interventions are a priority for treatment trials for which of the following mental health problem? Please select the options where you agree they are a high or very high priority. If you do not think it is a priority, leave blank	Schizophrenia Spectrum & Other Psychotic Disorders - Devices	0.0512821	29.6296	Rejected
Section 4	Q26_15	Q26. Treatment intervention type - What types of interventions are a priority for treatment trials for which of the following mental health problem? Please select the options where you agree they are a high or very high priority. If you do not think it is a priority, leave blank	Self-harm - Lifestyle interventions	0.487179	66.6667	Rejected
Section 4	Q26_15	Q26. Treatment intervention type - What types of interventions are a priority for treatment trials for which of the following mental health problem? Please select the options where you agree they are a high or very high priority. If you do not think it is a priority, leave blank	Self-harm - Pharmacological	0.230769	48.1481	Rejected
Section 4	Q26_15	Q26. Treatment intervention type - What types of interventions are a priority for treatment trials for which of the following mental health problem? Please select the options where you agree they are a high or very high priority. If you do not think it is a priority, leave blank	Self-harm - Psychological or psychosocial treatment interventions	0.820513	96.2963	Endorsed
Section 4	Q26_15	Q26. Treatment intervention type - What types of interventions are a priority for treatment trials for which of the following mental health problem? Please select the options where you agree they are a high or very high priority. If you do not think it is a priority, leave blank	Self-harm - Complementary medicines	0.0512821	18.5185	Rejected
Section 4	Q26_15	Q26. Treatment intervention type - What types of interventions are a priority for treatment trials for which of the following mental health problem? Please select the options where you agree they are a high or very high priority. If you do not think it is a priority, leave blank	Self-harm - Devices	0.230769	37.037	Rejected
Section 4	Q26_16	Q26. Treatment intervention type - What types of interventions are a priority for treatment trials for which of the following mental health problem? Please select the options where you agree they are a high or very high priority. If you do not think it is a priority, leave blank	Sleep-wake or sleep disorders - Lifestyle interventions	0.615385	81.4815	Rejected
Section 4	Q26_16	Q26. Treatment intervention type - What types of interventions are a priority for treatment trials for which of the following mental health problem? Please select the options where you agree they are a high or very high priority. If you do not think it is a priority, leave blank	Sleep-wake or sleep disorders - Pharmacological	0.435897	51.8519	Rejected
Section 4	Q26_16	Q26. Treatment intervention type - What types of interventions are a priority for treatment trials for which of the following mental health problem? Please select the options where you agree they are a high or very high priority. If you do not think it is a priority, leave blank	Sleep-wake or sleep disorders - Psychological or psychosocial	0.692308	74.0741	Rejected
Section 4	Q26_16	Q26. Treatment intervention type - What types of interventions are a priority for treatment trials for which of the following mental health problem? Please select the options where you agree they are a high or very high priority. If you do not think it is a priority, leave blank	Sleep-wake or sleep disorders - Complementary medicines	0.153846	62.963	Rejected
Section 4	Q26_16	Q26. Treatment intervention type - What types of interventions are a priority for treatment trials for which of the following mental health problem? Please select the options where you agree they are a high or very high priority. If you do not think it is a priority, leave blank	Sleep-wake or sleep disorders - Devices	0.384615	59.2593	Rejected
Section 4	Q26_17	Q26. Treatment intervention type - What types of interventions are a priority for treatment trials for which of the following mental health problem? Please select the options where you agree they are a high or very high priority. If you do not think it is a priority, leave blank	Somatic symptom related disorders - Lifestyle interventions	0.358974	66.6667	Rejected
Section 4	Q26_17	Q26. Treatment intervention type - What types of interventions are a priority for treatment trials for which of the following mental health problem? Please select the options where you agree they are a high or very high priority. If you do not think it is a priority, leave blank	Somatic symptom related disorders - Pharmacological	0.307692	29.6296	Rejected
Section 4	Q26_17	Q26. Treatment intervention type - What types of interventions are a priority for treatment trials for which of the following mental health problem? Please select the options where you agree they are a high or very high priority. If you do not think it is a priority, leave blank	Somatic symptom related disorders - Psychological or psychosocial	0.717949	77.7778	Re-rate	70.5882	69.2308	Rejected
Section 4	Q26_17	Q26. Treatment intervention type - What types of interventions are a priority for treatment trials for which of the following mental health problem? Please select the options where you agree they are a high or very high priority. If you do not think it is a priority, leave blank	Somatic symptom related disorders - Complementary medicines	0.128205	22.2222	Rejected
Section 4	Q26_17	Q26. Treatment intervention type - What types of interventions are a priority for treatment trials for which of the following mental health problem? Please select the options where you agree they are a high or very high priority. If you do not think it is a priority, leave blank	Somatic symptom related disorders - Devices	0.128205	25.9259	Rejected
Section 4	Q26_18	Q26. Treatment intervention type - What types of interventions are a priority for treatment trials for which of the following mental health problem? Please select the options where you agree they are a high or very high priority. If you do not think it is a priority, leave blank	Specific learning disorder - Lifestyle interventions	0.307692	62.963	Rejected
Section 4	Q26_18	Q26. Treatment intervention type - What types of interventions are a priority for treatment trials for which of the following mental health problem? Please select the options where you agree they are a high or very high priority. If you do not think it is a priority, leave blank	Specific learning disorder - Pharmacological	0.0512821	22.2222	Rejected
Section 4	Q26_18	Q26. Treatment intervention type - What types of interventions are a priority for treatment trials for which of the following mental health problem? Please select the options where you agree they are a high or very high priority. If you do not think it is a priority, leave blank	Specific learning disorder - Psychological or psychosocial	0.538462	81.4815	Rejected
Section 4	Q26_18	Q26. Treatment intervention type - What types of interventions are a priority for treatment trials for which of the following mental health problem? Please select the options where you agree they are a high or very high priority. If you do not think it is a priority, leave blank	Specific learning disorder - Complementary medicines	0.025641	11.1111	Rejected
Section 4	Q26_18	Q26. Treatment intervention type - What types of interventions are a priority for treatment trials for which of the following mental health problem? Please select the options where you agree they are a high or very high priority. If you do not think it is a priority, leave blank	Specific learning disorder - Devices	0.333333	51.8519	Rejected
Section 4	Q26_19	Q26. Treatment intervention type - What types of interventions are a priority for treatment trials for which of the following mental health problem? Please select the options where you agree they are a high or very high priority. If you do not think it is a priority, leave blank	Substance-related and additive disorders (including vaping)- Lifestyle interventions	0.538462	77.7778	Rejected
Section 4	Q26_19	Q26. Treatment intervention type - What types of interventions are a priority for treatment trials for which of the following mental health problem? Please select the options where you agree they are a high or very high priority. If you do not think it is a priority, leave blank	Substance-related and additive disorders (including vaping) - Pharmacological	0.307692	48.1481	Rejected
Section 4	Q26_19	Q26. Treatment intervention type - What types of interventions are a priority for treatment trials for which of the following mental health problem? Please select the options where you agree they are a high or very high priority. If you do not think it is a priority, leave blank	Substance-related and additive disorders (including vaping) - Psychological or psychosocial	0.666667	81.4815	Rejected
Section 4	Q26_19	Q26. Treatment intervention type - What types of interventions are a priority for treatment trials for which of the following mental health problem? Please select the options where you agree they are a high or very high priority. If you do not think it is a priority, leave blank	Substance-related and additive disorders (including vaping) - Complementary medicines	0.153846	40.7407	Rejected
Section 4	Q26_19	Q26. Treatment intervention type - What types of interventions are a priority for treatment trials for which of the following mental health problem? Please select the options where you agree they are a high or very high priority. If you do not think it is a priority, leave blank	Substance-related and additive disorders (including vaping) - Devices	0.25641	37.037	Rejected
Section 4	Q26_20	Q26. Treatment intervention type - What types of interventions are a priority for treatment trials for which of the following mental health problem? Please select the options where you agree they are a high or very high priority. If you do not think it is a priority, leave blank	Trauma-and stressor-related disorders (e.g. PTSD) - Lifestyle interventions	0.461538	81.4815	Rejected
Section 4	Q26_20	Q26. Treatment intervention type - What types of interventions are a priority for treatment trials for which of the following mental health problem? Please select the options where you agree they are a high or very high priority. If you do not think it is a priority, leave blank	Trauma-and stressor-related disorders (e.g. PTSD) - Pharmacological	0.410256	66.6667	Rejected
Section 4	Q26_20	Q26. Treatment intervention type - What types of interventions are a priority for treatment trials for which of the following mental health problem? Please select the options where you agree they are a high or very high priority. If you do not think it is a priority, leave blank	Trauma-and stressor-related disorders (e.g. PTSD) - Psychological or psychosocial	0.820513	96.2963	Endorsed
Section 4	Q26_20	Q26. Treatment intervention type - What types of interventions are a priority for treatment trials for which of the following mental health problem? Please select the options where you agree they are a high or very high priority. If you do not think it is a priority, leave blank	Trauma-and stressor-related disorders (e.g. PTSD) - Complementary medicines	0.102564	25.9259	Rejected
Section 4	Q26_20	Q26. Treatment intervention type - What types of interventions are a priority for treatment trials for which of the following mental health problem? Please select the options where you agree they are a high or very high priority. If you do not think it is a priority, leave blank	Trauma-and stressor-related disorders (e.g. PTSD) - Devices	0.230769	48.1481	Rejected
Section 4	Q27_1	Q27. Other aspects of treatment trial design - To what extent are the following other aspects of trial design a priority for future research to focus on? - Understanding the intervention components that have a positive impact (active ingredients, key mechanisms or mediators)	Other aspects of treatment trial design - Understanding the intervention components that have a positive impact (active ingredients, key mechanisms or mediators)	94.8718	85.1852	Endorsed
Section 4	Q27_2	Q27. Other aspects of treatment trial design - To what extent are the following other aspects of trial design a priority for future research to focus on?	Other aspects of treatment trial design - Understanding what works for whom	94.8718	92.5926	Endorsed
Section 4	Q27_3	Q27. Other aspects of treatment trial design - To what extent are the following other aspects of trial design a priority for future research to focus on?	Other aspects of treatment trial design - Interventions for non-responders	69.2308	66.6667	Rejected
Section 4	Q27_4	Q27. Other aspects of treatment trial design - To what extent are the following other aspects of trial design a priority for future research to focus on?	Other aspects of treatment trial design - Optimising existing treatment interventions (e.g. optimal dose/length, implementation)	76.9231	77.7778	Re-rate	73.5294	88.4615	Rejected
Section 4	Q27_5	Q27. Other aspects of treatment trial design - To what extent are the following other aspects of trial design a priority for future research to focus on?	Other aspects of treatment trial design - Side-effects/negative effects of prevention interventions	46.1538	85.1852	Rejected
Section 4	Q27_6	Q27. Other aspects of treatment trial design - To what extent are the following other aspects of trial design a priority for future research to focus on?	Other aspects of treatment trial design - Trials focused on health economics of treatment – e.g. cost-effectiveness and cost-utility	51.2821	59.2593	Rejected
Section 4	Q27_7	Q27. Other aspects of treatment trial design - To what extent are the following other aspects of trial design a priority for future research to focus on?	Other aspects of treatment trial design - Transdiagnostic approach to symptoms and co-occurring mental health disorders	74.359	88.8889	Re-rate	81.8182	80.7692	Endorsed
Section 4	Q27_8	Q27. Other aspects of treatment trial design - To what extent are the following other aspects of trial design a priority for future research to focus on?	Other aspects of treatment trial design - Long term follow up for treatment trials (i.e. measuring if there is improvement mental health outcomes in children in the long term)	84.6154	96.2963	Endorsed
Section 4	Q27_9	Q27. Other aspects of treatment trial design - To what extent are the following other aspects of trial design a priority for future research to focus on?	Other aspects of treatment trial design - Implementation of existing treatment interventions	76.9231	74.0741	Re-rate	93.9394	68	Rejected
Section 4	Q27_10	Q27. Other aspects of treatment trial design - To what extent are the following other aspects of trial design a priority for future research to focus on?	Other aspects of treatment trial design - (NEW) Comparison of intervention types, e.g. pharmacological vs lifestyle vs psychological interventions	N/A	N/A	NEW	55.8824	76.9231	Rejected
Section 5	Q28_1	Q28. Screening and diagnostic tools - what screening and diagnostic tools are a priority for future trials?	Screening and diagnostic tools - Improved screening tools	84.6154	85.1852	Endorsed
Section 5	Q28_2	Q28. Screening and diagnostic tools - what screening and diagnostic tools are a priority for future trials?	Screening and diagnostic tools - Improved diagnostic tools for specific disorders	51.2821	85.1852	Rejected
Section 5	Q28_3	Q28. Screening and diagnostic tools - what screening and diagnostic tools are a priority for future trials?	Screening and diagnostic tools - Other assessment tools relevant to mental health promotion– mental health literacy/stigma	56.4103	85.1852	Rejected
Section 5	Q28_4	Q28. Screening and diagnostic tools - what screening and diagnostic tools are a priority for future trials?	Screening and diagnostic tools - (NEW) Improved screening tools for younger children (0 - 8.9 years)	N/A	N/A	NEW	88.5714	84.6154	Endorsed
Section 5	Q28_5	Q28. Screening and diagnostic tools - what screening and diagnostic tools are a priority for future trials?	Screening and diagnostic tools - (NEW) Improved diagnostic tools for co-occurring mental health disorders	N/A	N/A	NEW	74.2857	80.7692	Re-rate (new item R2)	70.9677	92	Rejected
Section 5	Q28_6	Q28. Screening and diagnostic tools - what screening and diagnostic tools are a priority for future trials?	Screening and diagnostic tools- (NEW) Improved diagnostic tools for mental health problems in children with neurodevelopmental disorders	N/A	N/A	NEW	82.8571	80.7692	Endorsed
Section 5	Q28_7	Q28. Screening and diagnostic tools - what screening and diagnostic tools are a priority for future trials?	Screening and diagnostic tools - (NEW) Assessment of strengths*	N/A	N/A	NEW	60	84.6154	Rejected
Section 5	Q29	Q29. Evaluating the impact of assessing child mental health indicators at routine developmental checks - How much of a priority is this for future trials?	Evaluating the impact of assessing child mental health indicators at routine developmental checks	87.1795	88.8889	Endorsed
Section 5	Q30_1a	Q30. What assessment tools are a prioroity for which mental health problems? Please select the check box where you agree it is a high or very high priority, please leave blank if you do not think it is a priority	Improved screening tools - Anxiety disorders	56.4103	62.963	Rejected
Section 5	Q30_2a	Q30. What assessment tools are a prioroity for which mental health problems? Please select the check box where you agree it is a high or very high priority, please leave blank if you do not think it is a priority	Improved screening tools - Attention Deficit/Hyperactivity Disorder (ADHD)	46.1538	70.3704	Rejected
Section 5	Q30_3a	Q30. What assessment tools are a prioroity for which mental health problems? Please select the check box where you agree it is a high or very high priority, please leave blank if you do not think it is a priority	Improved screening tools - Autism spectrum disorder	35.8974	59.2593	Rejected
Section 5	Q30_4a	Q30. What assessment tools are a prioroity for which mental health problems? Please select the check box where you agree it is a high or very high priority, please leave blank if you do not think it is a priority	Improved screening tools - Communication disorders (speech or language disorders)	30.7692	62.963	Rejected
Section 5	Q30_5a	Q30. What assessment tools are a prioroity for which mental health problems? Please select the check box where you agree it is a high or very high priority, please leave blank if you do not think it is a priority	Improved screening tools - Disruptive, impulse-control and conduct disorders	43.5897	51.8519	Rejected
Section 5	Q30_6a	Q30. What assessment tools are a prioroity for which mental health problems? Please select the check box where you agree it is a high or very high priority, please leave blank if you do not think it is a priority	Improved screening tools -Dissociative disorders	30.7692	44.4444	Rejected
Section 5	Q30_7a	Q30. What assessment tools are a prioroity for which mental health problems? Please select the check box where you agree it is a high or very high priority, please leave blank if you do not think it is a priority	Improved screening tools -Elimination disorders	23.0769	44.4444	Rejected
Section 5	Q30_8	Q30. What assessment tools are a prioroity for which mental health problems? Please select the check box where you agree it is a high or very high priority, please leave blank if you do not think it is a priority	Improved screening tools -Excessive crying disorders	25.641	44.4444	Rejected
Section 5	Q30_9a	Q30. What assessment tools are a prioroity for which mental health problems? Please select the check box where you agree it is a high or very high priority, please leave blank if you do not think it is a priority	Improved screening tools -Feeding and eating disorders	43.5897	70.3704	Rejected
Section 5	Q30_10a	Q30. What assessment tools are a prioroity for which mental health problems? Please select the check box where you agree it is a high or very high priority, please leave blank if you do not think it is a priority	Improved screening tools -Intellectual Disabilities	28.2051	59.2593	Rejected
Section 5	Q30_11a	Q30. What assessment tools are a prioroity for which mental health problems? Please select the check box where you agree it is a high or very high priority, please leave blank if you do not think it is a priority	Improved screening tools -Mood disorders (Bipolar, Depression)	53.8462	66.6667	Rejected
Section 5	Q30_12a	Q30. What assessment tools are a prioroity for which mental health problems? Please select the check box where you agree it is a high or very high priority, please leave blank if you do not think it is a priority	Improved screening tools -Motor disorders (e.g. developmental coordination disorder or Tourette's)	28.2051	55.5556	Rejected
Section 5	Q30_13a	Q30. What assessment tools are a prioroity for which mental health problems? Please select the check box where you agree it is a high or very high priority, please leave blank if you do not think it is a priority	Improved screening tools -Obsessive-compulsive disorders (OCD)	38.4615	66.6667	Rejected
Section 5	Q30_14a	Q30. What assessment tools are a prioroity for which mental health problems? Please select the check box where you agree it is a high or very high priority, please leave blank if you do not think it is a priority	Improved screening tools -Schizophrenia Spectrum & Other Psychotic Disorders	28.2051	62.963	Rejected
Section 5	Q30_15a	Q30. What assessment tools are a prioroity for which mental health problems? Please select the check box where you agree it is a high or very high priority, please leave blank if you do not think it is a priority	Improved screening tools -Self-harm	58.9744	51.8519	Rejected
Section 5	Q30_16a	Q30. What assessment tools are a prioroity for which mental health problems? Please select the check box where you agree it is a high or very high priority, please leave blank if you do not think it is a priority	Improved screening tools -Sleep-wake or sleep disorders	35.8974	55.5556	Rejected
Section 5	Q30_17a	Q30. What assessment tools are a prioroity for which mental health problems? Please select the check box where you agree it is a high or very high priority, please leave blank if you do not think it is a priority	Improved screening tools -Somatic symptom related disorders	35.8974	44.4444	Rejected
Section 5	Q3018a	Q30. What assessment tools are a prioroity for which mental health problems? Please select the check box where you agree it is a high or very high priority, please leave blank if you do not think it is a priority	Improved screening tools -Specific learning disorder	30.7692	59.2593	Rejected
Section 5	Q30_19a	Q30. What assessment tools are a prioroity for which mental health problems? Please select the check box where you agree it is a high or very high priority, please leave blank if you do not think it is a priority	Improved screening tools -Substance-related and additive disorders (including vaping)	33.3333	59.2593	Rejected
Section 5	Q30_20a	Q30. What assessment tools are a prioroity for which mental health problems? Please select the check box where you agree it is a high or very high priority, please leave blank if you do not think it is a priority	Improved screening tools -Trauma-and stressor-related disorders (e.g. PTSD)	53.8462	59.2593	Rejected
Section 5	Q30_1b	Q30. What assessment tools are a prioroity for which mental health problems? Please select the check box where you agree it is a high or very high priority, please leave blank if you do not think it is a priority	Improved diagnostic tools - Anxiety disorders	38.4615	66.6667	Rejected
Section 5	Q30_2b	Q30. What assessment tools are a prioroity for which mental health problems? Please select the check box where you agree it is a high or very high priority, please leave blank if you do not think it is a priority	Improved diagnostic tools - Attention Deficit/Hyperactivity Disorder (ADHD)	48.7179	81.4815	Rejected
Section 5	Q30_3b	Q30. What assessment tools are a prioroity for which mental health problems? Please select the check box where you agree it is a high or very high priority, please leave blank if you do not think it is a priority	Improved diagnostic tools - Autism spectrum disorder	51.2821	77.7778	Rejected
Section 5	Q30_4b	Q30. What assessment tools are a prioroity for which mental health problems? Please select the check box where you agree it is a high or very high priority, please leave blank if you do not think it is a priority	Improved diagnostic tools - Communication disorders (speech or language disorders)	28.2051	55.5556	Rejected
Section 5	Q30_5b	Q30. What assessment tools are a prioroity for which mental health problems? Please select the check box where you agree it is a high or very high priority, please leave blank if you do not think it is a priority	Improved diagnostic tools - Disruptive, impulse-control and conduct disorders	38.4615	55.5556	Rejected
Section 5	Q30_6b	Q30. What assessment tools are a prioroity for which mental health problems? Please select the check box where you agree it is a high or very high priority, please leave blank if you do not think it is a priority	Improved diagnostic tools -Dissociative disorders	33.3333	44.4444	Rejected
Section 5	Q30_7b	Q30. What assessment tools are a prioroity for which mental health problems? Please select the check box where you agree it is a high or very high priority, please leave blank if you do not think it is a priority	Improved diagnostic tools -Elimination disorders	33.3333	55.5556	Rejected
Section 5	Q30_8b	Q30. What assessment tools are a prioroity for which mental health problems? Please select the check box where you agree it is a high or very high priority, please leave blank if you do not think it is a priority	Improved diagnostic tools -Excessive crying disorders	20.5128	59.2593	Rejected
Section 5	Q30_9b	Q30. What assessment tools are a prioroity for which mental health problems? Please select the check box where you agree it is a high or very high priority, please leave blank if you do not think it is a priority	Improved diagnostic tools -Feeding and eating disorders	35.8974	62.963	Rejected
Section 5	Q30_10b	Q30. What assessment tools are a prioroity for which mental health problems? Please select the check box where you agree it is a high or very high priority, please leave blank if you do not think it is a priority	Improved diagnostic tools -Intellectual Disabilities	23.0769	70.3704	Rejected
Section 5	Q30_11b	Q30. What assessment tools are a prioroity for which mental health problems? Please select the check box where you agree it is a high or very high priority, please leave blank if you do not think it is a priority	Improved diagnostic tools -Mood disorders (Bipolar, Depression)	38.4615	88.8889	Rejected
Section 5	Q30_12b	Q30. What assessment tools are a prioroity for which mental health problems? Please select the check box where you agree it is a high or very high priority, please leave blank if you do not think it is a priority	Improved diagnostic tools -Motor disorders (e.g. developmental coordination disorder or Tourette's)	28.2051	51.8519	Rejected
Section 5	Q30_13b	Q30. What assessment tools are a prioroity for which mental health problems? Please select the check box where you agree it is a high or very high priority, please leave blank if you do not think it is a priority	Improved diagnostic tools -Obsessive-compulsive disorders (OCD)	35.8974	62.963	Rejected
Section 5	Q30_14b	Q30. What assessment tools are a prioroity for which mental health problems? Please select the check box where you agree it is a high or very high priority, please leave blank if you do not think it is a priority	Improved diagnostic tools -Schizophrenia Spectrum & Other Psychotic Disorders	25.641	62.963	Rejected
Section 5	Q30_15b	Q30. What assessment tools are a prioroity for which mental health problems? Please select the check box where you agree it is a high or very high priority, please leave blank if you do not think it is a priority	Improved diagnostic tools -Self-harm	35.8974	48.1481	Rejected
Section 5	Q30_16b	Q30. What assessment tools are a prioroity for which mental health problems? Please select the check box where you agree it is a high or very high priority, please leave blank if you do not think it is a priority	Improved diagnostic tools -Sleep-wake or sleep disorders	20.5128	48.1481	Rejected
Section 5	Q30_17b	Q30. What assessment tools are a prioroity for which mental health problems? Please select the check box where you agree it is a high or very high priority, please leave blank if you do not think it is a priority	Improved diagnostic tools -Somatic symptom related disorders	28.2051	48.1481	Rejected
Section 5	Q30_18b	Q30. What assessment tools are a prioroity for which mental health problems? Please select the check box where you agree it is a high or very high priority, please leave blank if you do not think it is a priority	Improved diagnostic tools -Specific learning disorder	33.3333	74.0741	Rejected
Section 5	Q30_19b	Q30. What assessment tools are a prioroity for which mental health problems? Please select the check box where you agree it is a high or very high priority, please leave blank if you do not think it is a priority	Improved diagnostic tools -Substance-related and additive disorders (including vaping)	28.2051	44.4444	Rejected
Section 5	Q30_20b	Q30. What assessment tools are a prioroity for which mental health problems? Please select the check box where you agree it is a high or very high priority, please leave blank if you do not think it is a priority	Improved diagnostic tools -Trauma-and stressor-related disorders (e.g. PTSD)	46.1538	77.7778	Rejected
Section 5	Q30_1c	Q30. What assessment tools are a prioroity for which mental health problems? Please select the check box where you agree it is a high or very high priority, please leave blank if you do not think it is a priority - Other assessment tools relevant to promotion (mental health literacy or stigma	Assessment tools relevant to promotion - Anxiety disorders	58.9744	74.0741	Rejected
Section 5	Q30_2c	Q30. What assessment tools are a prioroity for which mental health problems? Please select the check box where you agree it is a high or very high priority, please leave blank if you do not think it is a priority - Other assessment tools relevant to promotion (mental health literacy or stigma	Assessment tools relevant to promotion - Attention Deficit/Hyperactivity Disorder (ADHD)	35.8974	59.2593	Rejected
Section 5	Q30_3c	Q30. What assessment tools are a prioroity for which mental health problems? Please select the check box where you agree it is a high or very high priority, please leave blank if you do not think it is a priority - Other assessment tools relevant to promotion (mental health literacy or stigma	Assessment tools relevant to promotion - Autism spectrum disorder	43.5897	59.2593	Rejected
Section 5	Q30_4c	Q30. What assessment tools are a prioroity for which mental health problems? Please select the check box where you agree it is a high or very high priority, please leave blank if you do not think it is a priority - Other assessment tools relevant to promotion (mental health literacy or stigma	Assessment tools relevant to promotion - Communication disorders (speech or language disorders)	17.9487	51.8519	Rejected
Section 5	Q30_5c	Q30. What assessment tools are a prioroity for which mental health problems? Please select the check box where you agree it is a high or very high priority, please leave blank if you do not think it is a priority - Other assessment tools relevant to promotion (mental health literacy or stigma	Assessment tools relevant to promotion - Disruptive, impulse-control and conduct disorders	35.8974	44.4444	Rejected
Section 5	Q30_6c	Q30. What assessment tools are a prioroity for which mental health problems? Please select the check box where you agree it is a high or very high priority, please leave blank if you do not think it is a priority - Other assessment tools relevant to promotion (mental health literacy or stigma	Assessment tools relevant to promotion -Dissociative disorders	25.641	48.1481	Rejected
Section 5	Q30_7c	Q30. What assessment tools are a prioroity for which mental health problems? Please select the check box where you agree it is a high or very high priority, please leave blank if you do not think it is a priority - Other assessment tools relevant to promotion (mental health literacy or stigma	Assessment tools relevant to promotion -Elimination disorders	25.641	44.4444	Rejected
Section 5	Q30_8c	Q30. What assessment tools are a prioroity for which mental health problems? Please select the check box where you agree it is a high or very high priority, please leave blank if you do not think it is a priority - Other assessment tools relevant to promotion (mental health literacy or stigma	Assessment tools relevant to promotion -Excessive crying disorders	30.7692	29.6296	Rejected
Section 5	Q30_9c	Q30. What assessment tools are a prioroity for which mental health problems? Please select the check box where you agree it is a high or very high priority, please leave blank if you do not think it is a priority - Other assessment tools relevant to promotion (mental health literacy or stigma	Assessment tools relevant to promotion -Feeding and eating disorders	28.2051	59.2593	Rejected
Section 5	Q30_10c	Q30. What assessment tools are a prioroity for which mental health problems? Please select the check box where you agree it is a high or very high priority, please leave blank if you do not think it is a priority - Other assessment tools relevant to promotion (mental health literacy or stigma	Assessment tools relevant to promotion -Intellectual Disabilities	38.4615	70.3704	Rejected
Section 5	Q30_11c	Q30. What assessment tools are a prioroity for which mental health problems? Please select the check box where you agree it is a high or very high priority, please leave blank if you do not think it is a priority - Other assessment tools relevant to promotion (mental health literacy or stigma	Assessment tools relevant to promotion -Mood disorders (Bipolar, Depression)	41.0256	70.3704	Rejected
Section 5	Q30_12c	Q30. What assessment tools are a prioroity for which mental health problems? Please select the check box where you agree it is a high or very high priority, please leave blank if you do not think it is a priority - Other assessment tools relevant to promotion (mental health literacy or stigma	Assessment tools relevant to promotion -Motor disorders (e.g. developmental coordination disorder or Tourette's)	28.2051	55.5556	Rejected
Section 5	Q30_13c	Q30. What assessment tools are a prioroity for which mental health problems? Please select the check box where you agree it is a high or very high priority, please leave blank if you do not think it is a priority - Other assessment tools relevant to promotion (mental health literacy or stigma	Assessment tools relevant to promotion -Obsessive-compulsive disorders (OCD)	28.2051	66.6667	Rejected
Section 5	Q30_14c	Q30. What assessment tools are a prioroity for which mental health problems? Please select the check box where you agree it is a high or very high priority, please leave blank if you do not think it is a priority - Other assessment tools relevant to promotion (mental health literacy or stigma	Assessment tools relevant to promotion -Schizophrenia Spectrum & Other Psychotic Disorders	46.1538	59.2593	Rejected
Section 5	Q30_15c	Q30. What assessment tools are a prioroity for which mental health problems? Please select the check box where you agree it is a high or very high priority, please leave blank if you do not think it is a priority - Other assessment tools relevant to promotion (mental health literacy or stigma	Assessment tools relevant to promotion -Self-harm	43.5897	66.6667	Rejected
Section 5	Q30_16c	Q30. What assessment tools are a prioroity for which mental health problems? Please select the check box where you agree it is a high or very high priority, please leave blank if you do not think it is a priority - Other assessment tools relevant to promotion (mental health literacy or stigma	Assessment tools relevant to promotion -Sleep-wake or sleep disorders	33.3333	48.1481	Rejected
Section 5	Q30_17c	Q30. What assessment tools are a prioroity for which mental health problems? Please select the check box where you agree it is a high or very high priority, please leave blank if you do not think it is a priority - Other assessment tools relevant to promotion (mental health literacy or stigma	Assessment tools relevant to promotion -Somatic symptom related disorders	20.5128	44.4444	Rejected
Section 5	Q30_18c	Q30. What assessment tools are a prioroity for which mental health problems? Please select the check box where you agree it is a high or very high priority, please leave blank if you do not think it is a priority - Other assessment tools relevant to promotion (mental health literacy or stigma	Assessment tools relevant to promotion -Specific learning disorder	20.5128	48.1481	Rejected
Section 5	Q30_19c	Q30. What assessment tools are a prioroity for which mental health problems? Please select the check box where you agree it is a high or very high priority, please leave blank if you do not think it is a priority - Other assessment tools relevant to promotion (mental health literacy or stigma	Assessment tools relevant to promotion -Substance-related and additive disorders (including vaping)	41.0256	70.3704	Rejected
Section 5	Q30_20c	Q30. What assessment tools are a prioroity for which mental health problems? Please select the check box where you agree it is a high or very high priority, please leave blank if you do not think it is a priority - Other assessment tools relevant to promotion (mental health literacy or stigma	Assessment tools relevant to promotion -Trauma-and stressor-related disorders (e.g. PTSD)	48.7179	70.3704	Rejected
Section 5	Q33	Q33. Trials evaluating linking screening with appropriate care	(NEW) Trials evaluating linking screening with appropriate care	N/A	N/A	NEW	74.2857	84.6154	Re-rate (new item R2)	80.6452	84	Endorsed
Section 5	NEW_Q34_1	Q34. Assessment of strengths - Which of the following mental health problems are a priority for assessment of strengths? Assessment of strengths, or a strengths-based approach to assessment, focuses on abilities, knowledge and capacities rather than deficits, or things that are lacking (Department of Social Services [DSS], 2022).	(NEW) Assessment of strengths - Anxiety disorders	N/A	N/A	NEW	54.5455	84	Rejected
Section 5	NEW_Q34_2	Q34. Assessment of strengths - Which of the following mental health problems are a priority for assessment of strengths?	(NEW) Assessment of strengths - Attention Deficit/Hyperactivity Disorder (ADHD)	N/A	N/A	NEW	75.7576	80.7692	Re-rate (new item R2)	61.2903	88	Rejected
Section 5	NEW_Q34_3	Q34. Assessment of strengths - Which of the following mental health problems are a priority for assessment of strengths?	(NEW) Assessment of strengths - Autism spectrum disorder	N/A	N/A	NEW	78.7879	80.7692	Re-rate (new item R2)	67.7419	92	Rejected
Section 5	NEW_Q34_4	Q34. Assessment of strengths - Which of the following mental health problems are a priority for assessment of strengths?	(NEW) Assessment of strengths - Communication disorders (speech or language disorders)	N/A	N/A	NEW	54.5455	80.7692	Rejected
Section 5	NEW_Q34_5	Q34. Assessment of strengths - Which of the following mental health problems are a priority for assessment of strengths?	(NEW) Assessment of strengths - Disruptive, impulse-control and conduct disorders	N/A	N/A	NEW	69.697	84.6154	Rejected
Section 5	NEW_Q34_6	Q34. Assessment of strengths - Which of the following mental health problems are a priority for assessment of strengths?	(NEW) Assessment of strengths - Dissociative disorders	N/A	N/A	NEW	33.3333	69.2308	Rejected
Section 5	NEW_Q34_7	Q34. Assessment of strengths - Which of the following mental health problems are a priority for assessment of strengths?	(NEW) Assessment of strengths - Elimination disorders	N/A	N/A	NEW	33.3333	46.1538	Rejected
Section 5	NEW_Q34_8	Q34. Assessment of strengths - Which of the following mental health problems are a priority for assessment of strengths?	(NEW) Assessment of strengths - Excessive crying disorders	N/A	N/A	NEW	33.3333	40	Rejected
Section 5	NEW_Q34_9	Q34. Assessment of strengths - Which of the following mental health problems are a priority for assessment of strengths?	(NEW) Assessment of strengths - Feeding and eating disorders	N/A	N/A	NEW	54.5455	65.3846	Rejected
Section 5	NEW_Q34_10	Q34. Assessment of strengths - Which of the following mental health problems are a priority for assessment of strengths?	(NEW) Assessment of strengths - Intellectual Disabilities	N/A	N/A	NEW	78.7879	80.7692	Re-rate (new item R2)	61.2903	92	Rejected
Section 5	NEW_Q34_11	Q34. Assessment of strengths - Which of the following mental health problems are a priority for assessment of strengths?	(NEW) Assessment of strengths - Mood disorders (Bipolar, Depression)	N/A	N/A	NEW	62.5	80.7692	Rejected
Section 5	NEW_Q34_12	Q34. Assessment of strengths - Which of the following mental health problems are a priority for assessment of strengths?	(NEW) Assessment of strengths - Motor disorders (e.g. developmental coordination disorder or Tourette's)	N/A	N/A	NEW	57.5758	69.2308	Rejected
Section 5	NEW_Q34_13	Q34. Assessment of strengths - Which of the following mental health problems are a priority for assessment of strengths?	(NEW) Assessment of strengths - Obsessive-compulsive disorders (OCD)	N/A	N/A	NEW	50	61.5385	Rejected
Section 5	NEW_Q34_14	Q34. Assessment of strengths - Which of the following mental health problems are a priority for assessment of strengths?	(NEW) Assessment of strengths - Schizophrenia Spectrum & Other Psychotic Disorders	N/A	N/A	NEW	45.4545	76.9231	Rejected
Section 5	NEW_Q34_15	Q34. Assessment of strengths - Which of the following mental health problems are a priority for assessment of strengths?	(NEW) Assessment of strengths - (NEW) Self-harm and injury (non-suicidal behaviour)	N/A	N/A	NEW	63.6364	88	Rejected
Section 5	NEW_Q34_16	Q34. Assessment of strengths - Which of the following mental health problems are a priority for assessment of strengths?	(NEW) Assessment of strengths - (NEW) Suicide including thoughts and attempts	N/A	N/A	NEW	65.625	88.4615	Rejected
Section 5	NEW_Q34_17	Q34. Assessment of strengths - Which of the following mental health problems are a priority for assessment of strengths?	(NEW) Assessment of strengths - Sleep-wake or sleep disorders	N/A	N/A	NEW	45.4545	57.6923	Rejected
Section 5	NEW_Q34_18	Q34. Assessment of strengths - Which of the following mental health problems are a priority for assessment of strengths?	(NEW) Assessment of strengths - Somatic symptom related disorders	N/A	N/A	NEW	36.3636	57.6923	Rejected
Section 5	NEW_Q34_19	Q34. Assessment of strengths - Which of the following mental health problems are a priority for assessment of strengths?	(NEW) Assessment of strengths - Specific learning disorder	N/A	N/A	NEW	72.7273	72	Re-rate (new item R2)	54.8387	56	Rejected
Section 5	NEW_Q34_20	Q34. Assessment of strengths - Which of the following mental health problems are a priority for assessment of strengths?	(NEW) Assessment of strengths - Substance-related and additive disorders (including vaping)	N/A	N/A	NEW	42.4242	53.8462	Rejected
Section 5	NEW_Q34_21	Q34. Assessment of strengths - Which of the following mental health problems are a priority for assessment of strengths?	(NEW) Assessment of strengths - Trauma-and stressor-related disorders (e.g. PTSD)	N/A	N/A	NEW	63.6364	84.6154	Rejected
Section 5	NEW_Q34_22	Q34. Assessment of strengths - Which of the following mental health problems are a priority for assessment of strengths?	(NEW) Assessment of strengths - (NEW) Other neurodevelopmental disorders associated with prenatal alcohol exposure	N/A	N/A	NEW	51.5152	69.2308	Rejected

## Sheet: Legend
	Less than 70% of panel members rated as a high or very high priority
	70-79.9% of panel members rated as a high or very high priority
	More than 80% of panel members rated as a high or very high priority
	More than 85% of panel members rated as a high or very high priority in round 3
